# Supplementary material for: Biologic therapies for the treatment of large vessel vasculitis: A systematic review and meta-analysis
Source: PLoS One. 2025 Mar 10;20(3):e0314566. doi: 10.1371/journal.pone.0314566 (PMC11893120; doi:10.1371/journal.pone.0314566)
Supplement: S2 File — (XLSX) [file pone.0314566.s028.xlsx]

## Sheet: Sheet1
ID	study	Included？	Reasons for exclusion		URL for unpublished studies
1	Effectiveness of combination tocilizumab and glucocorticoids as an induction therapy in patients with Takayasu arteritis: An observational study	Yes
2	Efficacy and safety of tofacitinib versus leflunomide with glucocorticoids treatment in Takayasu arteritis: A prospective study	Yes
3	Tocilizumab for faster and safer remission of Takayasu’s arteritis	Yes
4	Treatment efficacy and safety of tofacitinib versus methotrexate in Takayasu arteritis: A prospective observational study	Yes
5	Efficacy and safety of mavrilimumab in giant cell arteritis: a phase 2, randomised, double-blind, placebo-controlled trial	Yes
6	A multicentre, randomised, double-blind, placebo-controlled, parallel-group study to evaluate the efficacy and safety of sirukumab in the treatment of giant cell arteritis	Yes
7	Tocilizumab treatment effectively improves coronary artery involvement in patients with Takayasu arteritis	Yes
8	A Placebo-controlled Phase 2 Trial to Investigate the Safety and Efficacy of Secukinumab in Giant Cell Arteritis	Yes			https://classic.clinicaltrials.gov/show/NCT03765788
9	Evaluation of Efficacy and Safety of Sarilumab in Patients With GCA	Yes			https://classic.clinicaltrials.gov/show/NCT03600805
10	Efficacy and safety of tocilizumab in patients with refractory Takayasu arteritis: results from a randomised, double-blind, placebo-controlled, phase 3 trial in Japan (the TAKT study)	Yes
11	Treatment of Takayasu arteritis with the IL-6R antibody tocilizumab vs. cyclophosphamide	Yes
12	Trial of Tocilizumab in Giant-Cell Arteritis	Yes
13	A randomized, double‐blind trial of abatacept (CTLA‐4Ig) for the treatment of Takayasu arteritis	Yes
14	A randomized, double‐blind trial of abatacept (CTLA‐4Ig) for the treatment of giant cell arteritis	Yes
15	Tocilizumab for induction and maintenance of remission in giant cell arteritis: a phase 2, randomised, double-blind, placebo-controlled trial	Yes
16	Adalimumab for steroid sparing in patients with giant-cell arteritis: results of a multicentre randomised controlled trial	Yes
17	A double-blind placebo controlled trial of etanercept in patients with giant cell arteritis and corticosteroid side effects	Yes
18	Infliximab for maintenance of glucocorticosteroid-induced remission of giant cell arteritis: a randomized trial	Yes
19	Treatment of pediatric Takayasu arteritis with infliximab and cyclophosphamide: experience from an American-Brazilian cohort study. JCR: Journal of Clinical Rheumatology.	No	Lack of outcomes of interest
20	Glucocorticoid Dosages and Acute-Phase Reactant Levels at Giant Cell Arteritis Flare in a Randomized Trial of Tocilizumab	No	Lack of outcomes of interest
21	Effects of immunosuppressive and biological agents on refractory Takayasu arteritis patients unresponsive to glucocorticoid treatment	No	Lack of outcomes of interest
22	Anti-tumour necrosis factor therapy in patients with refractory Takayasu arteritis: long-term follow-up.	No	Lack of outcomes of interest
23	Anti–tumor necrosis factor therapy in patients with difficult to treat Takayasu arteritis	No	Lack of outcomes of interest
24	Ustekinumab for refractory giant cell arteritis: a prospective 52-week trial.	No	Lack of outcomes of interest
25	Remission maintenance after tocilizumab dose-tapering and interruption in patients with giant cell arteritis: an open-label, 18-month, prospective, pilot study	No	Lack of outcomes of interest
26	Infliximab is an effective glucocorticoid-sparing treatment for Takayasu arteritis: results of a multicenter open-label prospective study.	No	Lack of outcomes of interest
27	Tocilizumab vs placebo for the treatment of giant cell arteritis with polymyalgia rheumatica symptoms, cranial symptoms or both in a randomized trial. Seminars in arthritis and rheumatism.	No	Lack of outcomes of interest
28	Tumor necrosis factor inhibitors in patients with Takayasu arteritis: experience from a referral center with long-term followup	No	Lack of outcomes of interest
29	Efficacy of Biological-Targeted Treatments in Takayasu Arteritis: Multicenter, Retrospective Study of 49 Patients.	No	Lack of outcomes of interest
30	New-onset versus relapsing giant cell arteritis treated with tocilizumab: 3-year results from a randomized controlled trial and extension.	No	Open-label phase or post-hoc
31	Long-term efficacy and safety of tocilizumab in refractory Takayasu arteritis: final results of the randomized controlled phase 3 TAKT study.	No	Open-label phase or post-hoc
32	Low-dose tocilizumab for relapsing giant cell arteritis in the elderly, fragile patient: Beyond the GiACTA trial	No	Open-label phase or post-hoc
33	Long-term effect of tocilizumab in patients with giant cell arteritis: open-label extension phase of the Giant Cell Arteritis Actemra (GiACTA) trial.	No	Open-label phase or post-hoc
34	Serial analysis of clinical and imaging indices reveals prolonged efficacy of TNF-α and IL-6 receptor targeted therapies in refractory Takayasu arteritis	No	Study types not belonging to cohort
35	TNF inhibitors appear to inhibit disease progression and improve outcome in Takayasu arteritis; an observational, population-based time trend study	No	Study types not belonging to cohort
36	Development and implementation of a double-blind corticosteroid-tapering regimen for a clinical trial.	No	Study types not belonging to cohort
37	Biologic therapeutics in thyroid-associated ophthalmopathy: Translating disease mechanism into therapy	No	Conference abstract
38	Changes in gene expression induced by blocking interferon gamma (IFNg) IN ex-vivo cultured arteries from patients with giant-cell arteritis (GCA)	No	Conference abstract
39	Microendothelial cells regulate functional selection of proinflammatory T cells in takayasus arteritis	No	Conference abstract
40	Baricitinib for relapsing giant cell arteritis: a prospective open-label 52-week pilot study	No	single-arm
41	Identification of target antigens of anti-endothelial-cell and anti-vascular-smooth-muscle-cell antibodies in patients with giant cell arteritis: A proteomic approach	No	Conference abstract
42	Adding hydroxychloroquine to prednisone does not improve the outcome in giant cell arteritis: a double blind randomized controlled trial	No	Conference abstract
43	Peripheral nerve society guideline on the classification, diagnosis, investigation, and immunosuppressive therapy of non-systemic vasculitic neuropathy: Executive summary	No	Conference abstract
44	Th17 cells in Takayasu arteritis	No	Conference abstract
45	Final results of a phase I study of CTLA-4 blockade in combination with GM-CSF for metastatic castration resistant prostate cancer (mCRPC)	No	Conference abstract
46	Eosinophilic pneumonia recurrence following inhalational exposure to concrete dust	No	Conference abstract
47	Novel autoantigen for Anti-Endothelial Cell Antibody (AECA) identified by proteomics in vasculitis	No	Conference abstract
48	Association between HLA-DPB1 with Takayasu arteritis in Chinese Han Patients	No	Conference abstract
49	Expression of matrix metalloproteinases and mechanism of extracellular matrix remodeling in Takayasu's arteritis	No	Conference abstract
50	Surreptitious takayasu's arteritis in a young african american male with ulcerative colitis	No	Conference abstract
51	Thinking outside the box	No	Conference abstract
52	PET-CT, interleukins and metalloproteinases to assess disease activity in takayasu arteritis patients	No	Conference abstract
53	Association of ferritin antibodies with GCA/PMR: New biomarker for diagnosis	No	Conference abstract
54	Erythrocyte sedimentation rate and C-Reactive protein test utilization: Identification of potential waste in laboratory medicine	No	Conference abstract
55	Takayasu arteritis: Clinical features and treatment outcome in 16 pediatric patients	No	Conference abstract
56	Does the use of musculoskeletal ultrasound change management of rheumatological patients?	No	Conference abstract
57	Desquamative interstitial pneumonia in an aluminum welder: A case report	No	Conference abstract
58	Successful use of IL-6 blockade with tocilizumab in large vessel giant cell arteritis of polymyalgic onset	No	Conference abstract
59	TNF-α polymorphism in TA: A preliminary study from a tertiary centre in South India	No	Conference abstract
60	Treatment of polymyalgia rheumatica and giant cell arteritis	No	Conference abstract
61	Leflunomide in takayasu arteritisresults from an observational study	No	Conference abstract
62	Severe deterioration of vasculitis in a patient with TA treated with IFN-β1a due to concomitant MS	No	Conference abstract
63	Predictors of outcome in Juvenile Polyarteritis Nodosa: A multi-center study	No	Conference abstract
64	Spectrum of cardiac lesions in behet's disease	No	Conference abstract
65	Manifestations pulmonaires de la maladie de Behçet et des maladies apparenteés [Pulmonary manifestations of Behçet's and similar diseases]	No	Conference abstract
66	A phase I trial of ipilimumab plus bevacizumab in patients with unresectable stage III or stage IV melanoma	No	Conference abstract
67	Lack of accuracy of the clinical criteria to evaluate response to treatment in Takayasu Arteritis patients with inflammatory activity	No	Conference abstract
68	Relapses among patients with giant cell arteritis	No	Conference abstract
69	Anti-tumor necrosis factor therapy in children with refractory Takayasu arteritis: Report of five cases	No	Conference abstract
70	Immune-related conditions increase the risk of multiple myeloma and monoclonal gammopathy of undetermined significance: Results from a population-based study	No	Conference abstract
71	Diagnosis and assessment of large vessel vasculitis	No	Conference abstract
72	Results of a randomized controlled study of adalimumab for steroid sparing in patients with giant-cell arteritis	No	Conference abstract
73	Efficacy and tolerance of infliximab in refractory takayasu arteritis: French multicenter study	No	Conference abstract
74	Update on the activities of the Vasculitis Clinical Research Consortium	No	Conference abstract
75	Left flank pain: Letting the khat out of the bag	No	Conference abstract
76	18fDG-PET-CT and synthetic graft uptake in large vessel vasculitis	No	Conference abstract
77	Annexin-A1: A potential novel biomarker in giant cell arteritis	No	Conference abstract
78	Pathogenesis of vascular dementia	No	Conference abstract
79	Drug consumption in giant cell arteritis patients	No	Conference abstract
80	Identification of target antigens of anti-endothelial-cell and anti-vascular-smooth-muscle-cell antibodies in patients with giant cell arteritis : A proteomic approach	No	Conference abstract
81	Renal angioplasty in children	No	Conference abstract
82	Surgery versus endovascular repair in takayasu arteritis: A multicenter study of 166 procedures	No	Conference abstract
83	Immunological signature discriminates active and inactive patients with Takayasu arteritis	No	Conference abstract
84	HLA-B∗52 is associated with early onset and more extensive vascular involvement in Takayasu's arteritis	No	Conference abstract
85	Takayasu's arteritis is associated with HLA-B∗52, but not with B∗51, in Turkey	No	Conference abstract
86	The role of (F-18 FDG) PET-CT as a diagnostic test for the detection of the early stage disease in takayasu arteritis-a case report	No	Conference abstract
87	Increased Th17 response related to functional differences in CD4 + CD161 + cells in giant cell arteritis and polymyalgia rheumatica	No	Conference abstract
88	Henoch-Schönlein purpura induced by amoxicillin	No	Conference abstract
89	18F-FDG-PET/CT in the diagnosis and follow-up of patients with Takayasu arteritis	No	Conference abstract
90	76 year old woman with new onset headache and blurred vision	No	Conference abstract
91	Colour Doppler ultrasonography of temporal artery in Takayasu's arteritis: A pilot study of 10 cases	No	Conference abstract
92	Tumor necrosis factor inhibitors in patients with takayasu arteritis: Experience from a referral center with long-term follow-up	No	Conference abstract
93	Statin exposure and risk of giant cell arteritis: A case control study	No	Conference abstract
94	Clinical profile and therapeutic approaches in polymyalgia rheumatica: Is hydroxychloroquine a useful steroid-sparing agent in the management of the disease?	No	Conference abstract
95	Brazilian multicentre study of Takayasu's arteritis in children and adolescents-preliminary results of a clinical, imaging and therapeutic study	No	Conference abstract
96	Tocilizumab for the treatment of large vessel vasculitis (Giant Cell Arteritis, Takayasu Arteritis) and polymyalgia rheumatica: A case series	No	Conference abstract
97	Fever of uknown origin and PET/CT	No	Conference abstract
98	Clues for a possible role of senescent T cells in giant cell arteritis pathogenesis	No	Conference abstract
99	Practical management of anca-vasculitis	No	Conference abstract
100	Takayasu arteritis - A ten year longitudinal study in the UK	No	Conference abstract
101	Idiopathic thrombocytopenia (ITP)-like presentation in chronic myelomonocytic leukemia (CMML) and outcome	No	Conference abstract
102	Psoriatic arthritis is seronegative against full-length human ferritin heavy chain (FTH) antibodies	No	Conference abstract
103	Vasculitis associated with large granular lymphocytes leukemia	No	Conference abstract
104	Assessment of disease activity in large vessel vasculitis: Initial results of an international delphi exercise	No	Conference abstract
105	High frequency of ferritin autoantibodies in takayasu arteritis	No	Conference abstract
106	Temporal artery biopsy culture in tridimensional matrix. In vitro model for functional studies in giant-cell arteritis	No	Conference abstract
107	Electroacupuncture in post-herpetic neuralgia: A case report	No	Conference abstract
108	A case of SSc complicated by takayasu's arteritis	No	Conference abstract
109	Development of a factor VIII inhibitor in association with giant cell arteritis: A case report	No	Conference abstract
110	Identification of disease-specific neuroimaging phenotypes in childhood inflammatory brain diseases	No	Conference abstract
111	Statin use on incident immune-mediated and infectious conditions in the veterans administration health system	No	Conference abstract
112	Childhood onset angiitis of the central nervous system: What outcomes can we expect?	No	Conference abstract
113	Rapid control of disease activity by tocilizumab in ten “difficult to treat” cases of Takayasu arteritis	No	Conference abstract
114	Autoantibodies binding to human ferritin heavy chain in Takayasu Arteritis	No	Conference abstract
115	Disturbances of B cell homeostasis in takayasu arteritis and giant cell arteritis	No	Conference abstract
116	Beyond genetic control: Epigenetic regulation	No	Conference abstract
117	The association between lower body mass index and increased risk of giant cell arteritis is not explained by differences in physical activity	No	Conference abstract
118	Identification of a burkholderia-like strain from temporal arteries of subjects with giant cell arteritis	No	Conference abstract
119	Association of pheochromocytoma with uncommon vascular lesions	No	Conference abstract
120	Distribution of vasculitides in childhood arthritis and rheumatology research alliance-affiliated pediatric rheumatology centers in the United States	No	Conference abstract
121	Clinical presentation and magnetic resonance imaging patterns in children with central nervous system vasculitis	No	Conference abstract
122	More than just a headache: Primary cns angiitis presenting as migranous headache	No	Conference abstract
123	Clinicopathologic study of invasive fungal rhino-sinusitis of Aspergillus and Mucorales	No	Conference abstract
124	Takayasu's arteritis: Features and management of 216 patients in china	No	Conference abstract
125	Corticosterois therapy restaured TREG/TH17 balance in patients with polimyalgia rheumatica	No	Conference abstract
126	Cerebral immune reconstitution inflamatory syndrome secondary to neurosyphilis	No	Conference abstract
127	New insights into the management of systemic vasculitis	No	Conference abstract
128	Impairment of the inhibitory PD-1-PD-L1 axis in giant cell arteritis (GCA)	No	Conference abstract
129	Management of the large vessel vasculitis including Takayasu arteritis presenting as Fever of Unknown Origin (FUO): The role of 18F-FDG PET/CT	No	Conference abstract
130	Sudden cardiac death caused by isolated coronary vasculitis	No	Conference abstract
131	Erythrocyte sedimentation rate cannot be used to reliably exclude multiple myeloma	No	Conference abstract
132	Prevalence, management and outcomes of pet positive large vessel vasculitis in difficult to treat pmr and gca patients	No	Conference abstract
133	Giant cell arteritis and cardiovascular events in the french apogee cohort. a population-based study using the french health insurance system database	No	Conference abstract
134	Connective tissue service in a district hospital - Are we achieving quality care?	No	Conference abstract
135	Elevation of systemic plasma levels of the long pentraxin PTX3 reveals recent optic ischemia in patients with giant cell arteritis	No	Conference abstract
136	18F-FDG PET and PET/CT examinations in early diagnosis of giant cell arteritis-a cohort of 39 patients	No	Conference abstract
137	Retrospective analysis of surgery vs. endovascular intervention in takayasu arteritis: A multicenter experience	No	Conference abstract
138	Central nervous system manifestations in children with systemic lupus erythematosus	No	Conference abstract
139	Ischemic colitis can be caused by this over-the-counter	No	Conference abstract
140	Clinical profile of mononeuropathy multiplex - A case series	No	Conference abstract
141	Takayasu arteritis	No	Conference abstract
142	Higher homocysteine levels are associated with ischemic arterial events rather than disease activity and the extension of arterial involvement in takayasu arteritis	No	Conference abstract
143	What will happen to eponyms? Novel Vasculitis Nomenclature by the Chapel Hill Consensus Conference 2011	No	Conference abstract
144	A rare case of IgG4-related disease with systemic involvement - case report with histological correalation	No	Conference abstract
145	A Brazilian multicenter study of 71 children and adolescents with takayasu's arteritis	No	Conference abstract
146	Tocilizumab in refractory takayasu's arteritis: 7 patients followed at a single Italian centre	No	Conference abstract
147	Connective tissue disease service in a district hospital: Are we achieving quality of care?	No	Conference abstract
148	Refractory convulsive status epilepticus as the first manifestation of systemic lupus erythematosus	No	Conference abstract
149	Pachymeningitis associated with ANCA-related vasculitis: About a refractory case	No	Conference abstract
150	Design of multi-center, randomized, open-label, blind-endpoint trial comparing effects of cilostazol versus other anti-platelet drugs for the in-stent restenosis after carotid artery stenting : The carotid artery stenting with cilostazol addition for restenosis (cas-care) trial	No	Conference abstract
151	Lymphoid chemokines in granulomatosis with polyangiitis (Wegener's): Involvement of CXCL13	No	Conference abstract
152	16th Tri-country Congress of the Austrian, German and Swiss Society of Angiology	No	Conference abstract
153	Rheumatology 2013 - British Society for Rheumatology and British Health Professionals in Rheumatology Annual Meeting 2013	No	Conference abstract
154	Are mononuclear cells predominant actors of endothelial damage in vasculitis?	No	Conference abstract
155	Tocilizumab in refractory Takayasu arteritis: Case series and literature review	No	Conference abstract
156	Tocilizumab in refractory takayasu arteritis: A case series and updated literature review2	No	Conference abstract
157	PReS-FINAL-2075: Biologic response modifiers: Usage and safety profile from a North Indian pediatric rheumatology centre	No	Conference abstract
158	The role of NKG2D, CX3CR1 and TLR4 in the pathogenesis of giant cell arteritis	No	Conference abstract
159	Treatment with angiotensin II receptor-blockers is associated with lower relapse rate and reduced duration of treatment in patients with giant cell arteritis	No	Conference abstract
160	Vitamin D level is decreased in patients with takayasu's arteritis	No	Conference abstract
161	Vitamin D level is decreased in patients with takayasu's arteritis, but is unassociated with the presence of fibromyalgia	No	Conference abstract
162	Risk of myocardial infarction in patients with giant cell arteritis: A population-based study	No	Conference abstract
163	Neurological involvement in Takayasu's arteritis	No	Conference abstract
164	Synovial cyst of temporomandibular joint, a potential etiology for auriculotemporal neuralgia?	No	Conference abstract
165	Vasculitis associated with large granular lymphocyte leukemia. Presentation and treatment outcome in a series of 11 patients	No	Conference abstract
166	Vasculitis associated with large granular lymphocyte leukemia : Presentation and treatment outcomes	No	Conference abstract
167	Contribution of spot-sign in the diagnosis of the central retinal artery occlusion	No	Conference abstract
168	The challenges in assessing Takayasu arteritis	No	Conference abstract
169	Prevalence of antibodies against ferritin peptides: Epitope mapping of human ferritin heavy chain in GCA and PMR	No	Conference abstract
170	Antibodies against DRP-4 and macropain subunit C2 as a potential marker of AOSD	No	Conference abstract
171	The temporal appearance of symptoms and signs in churg strauss syndrome: From the prodromal phase to damage	No	Conference abstract
172	Takayasu arteritis in Tunisia: Clinical study of 34 cases	No	Conference abstract
173	Isolated angiitis of the vasa vasorum: A comparison series of fourteen patients	No	Conference abstract
174	Efficacy of anti-interleukin-6 receptor antibody (tocilizumab) in colombian patients with takayasu's arteritis	No	Conference abstract
175	The higher response of pandemic influenza vaccination in Takayasu'arteritis: A prospectively controlled study	No	Conference abstract
176	14-3-3 in large vessel vasculitis: A novel antigen	No	Conference abstract
177	IL-33 is over-expressed in the inflamed arteries of patients with giant cell arteritis	No	Conference abstract
178	ANCA-associated systemic vasculitis is associated with impaired dilatory capacity of the conduit brachial artery-a link to increased cardiovascular risk?	No	Conference abstract
179	PET/CT scan in polymyalgia rheumatica: A prospective study of 26 patients	No	Conference abstract
180	Role of plasmapheresis in management of autoimmune vasculitis secondary to severe malaria	No	Conference abstract
181	ANCA-positive vasculitis in systemic sclerosis: A tertiary referral center's experience	No	Conference abstract
182	IL-10 and IL-6 promoter polymorphisms in Indian patients with Takayasu's arteritis	No	Conference abstract
183	Comparison of PVAS scores with MRA findings of continued activity in singaporean children with takayasu arteritis	No	Conference abstract
184	A rare cause of headache-the importance of a tissue diagnosis and perseverance	No	Conference abstract
185	Does the treatment with anti-coagulants and anti-platelets protect giant cell arteritis patients from visual manifestations?	No	Conference abstract
186	Reversible cerebral vasoconstriction syndrome: Distinction from CNS vasculitis	No	Conference abstract
187	Large vessel vasculitis and sacroiliitis: Coincidence or associated diseases?	No	Conference abstract
188	Cardioembolic stroke/thrombotic endocarditis as the initial manifestation of Whipple's disease?	No	Conference abstract
189	Vasculopathic risk factors for delayed graft function in kidney transplantation	No	Conference abstract
190	Laboratory tests, neurologic complications and modality of referral in 36 patients affected by temporal arteritis: Differences between biopsy proven and not biopsy proven patients	No	Conference abstract
191	Rapid control of disease activity by Tocilizumab in ten ''difficult-to-treat'' cases of Takayasu arteritis	No	Conference abstract
192	The association of ferritin autoantibodies with takayasu arteritis	No	Conference abstract
193	Severe relapse of Takaysu arteritis on ongoing treatment with tocilizumab	No	Conference abstract
194	Pulmonary hypertension and Takayasu's disease	No	Conference abstract
195	The stat1 signaling pathway in giant cell arteritis	No	Conference abstract
196	JAK/STAT-signaling in giant cell arteritis	No	Conference abstract
197	Neurotrophins are involved in vascular remodeling of giant cell arteritis	No	Conference abstract
198	Stable incidence rates of anca-associated vasculitides and giant cell arteritis in northern germany (schleswig-holstein) from 1998 to 2010	No	Conference abstract
199	B cell disturbances differ between takayasu arteritis and giant cell vasculitis	No	Conference abstract
200	Novel mutation in the SLC6A5 gene confirms hyperekplexia mimicking medically refractory epilepsy with multiple seizure types	No	Conference abstract
201	Aquaporin-4 antibodies (NMO-IgG) as a serological marker of neuromyelitis optica: A critical review of the literature	No	Conference abstract
202	Rituximab for ANCA-associated vasculitis: The UK experience	No	Conference abstract
203	The use of antiplatelet agents in the prevention of large vessel vasculitis-associated ischemic complications: A metaanalysis	No	Conference abstract
204	Antiplatelet agents decrease ischemic complications in systemic large vessel vasculitides: A meta-analysis	No	Conference abstract
205	Clinical implications of antiphospholipid antibodies in takayasu's arteritis	No	Conference abstract
206	Percutaneous interventions in takayasu arteritis	No	Conference abstract
207	Screening latent tuberculosis infection with tuberculin skin test and quantiferon-TB gold test in patients with behc¸et's disease and takayasu's arteritis	No	Conference abstract
208	Favourable pregnancy outcome in takayasu's arteritis: A single center experience	No	Conference abstract
209	Temporal artery biopsy: Size does not matter (a completed audit cycle)	No	Conference abstract
210	Central nervous system involvement in granulomatous polyangiitis (GPA)	No	Conference abstract
211	Aortic dissection and rupture in patients with giant cell arteritis: A single center retrospective review of 195 consecutive patients	No	Conference abstract
212	Large vessel giant cell arteritis: Clinical, imaging characteristics and outcomes	No	Conference abstract
213	Successful use of tocilizumab in the treatment of refractory fdg pet-positive large vessel vasculitis: A case series	No	Conference abstract
214	PReS-FINAL-2314: Anti-TNF alpha therapy for refractory childhood takayasu arthritis	No	Conference abstract
215	A study of etiological profile of stroke in young adults	No	Conference abstract
216	Midkine is a novel prognostic factor in patients with vasculitis syndrome	No	Conference abstract
217	Impact of revascularization on hypertension in children with Takayasu's arteritis induced renal artery stenosis	No	Conference abstract
218	Impact of revascularization hypertension in children with takayasu's arteritis induced renal artery stenosis	No	Conference abstract
219	Increased rho kinase (ROCK) activity in temporal artery biopsies from patients with giant cell arteritis (GCA)	No	Conference abstract
220	Memory T-cells in vasculitis	No	Conference abstract
221	Perspectives on the treatment of giant cell arteritis	No	Conference abstract
222	Medium doses of glucocorticoids are as effective as and safer than high doses of glucocorticoids in patients with giant cell arteritis	No	Conference abstract
223	Impact of history of autoimmune disease on survival in multiple myeloma and monoclonal gammopathy of undetermined significance: A population-based study	No	Conference abstract
224	The pulseless clinic patient: A case of extracranial giant cell arteritis	No	Conference abstract
225	Treatment of refractory giant cell arteritis with cyclophosphamide. A retrospective analysis of 35 patients from three tertiary care centers	No	Conference abstract
226	Neurotrophins are involved in vascular remodelling of giant cell arteritis	No	Conference abstract
227	Single-organ vasculitis: Conceptual and practical considerations	No	Conference abstract
228	Pregnancy and arterial thrombosis	No	Conference abstract
229	A teenager with uncontrolled hypertension: Takayasu disease	No	Conference abstract
230	Vascular thrombosis and vascular thrombo-embolism in inflammatory bowel disease: Systematic evaluation of 52,855 cases with meta-analysis	No	Conference abstract
231	A single amino acid in the β1 chain of HLA-DR explains the majority of the HLA association with giant cell arteriti	No	Conference abstract
232	Imaging for large vessel vasculitis in PMR and GCA	No	Conference abstract
233	Takayasu's arteritis in pregnancy: A british case series	No	Conference abstract
234	Electroclinical correlates and outcome of status epilepticus in systemic lupus erythematosus	No	Conference abstract
235	Increased circulating Th17 and NKT cells in Takayasu's Arteritis	No	Conference abstract
236	Efficacy and safety of rituximab in patients with SLE and systemic vasculitides	No	Conference abstract
237	GCA and large vessel involvement	No	Conference abstract
238	Chronic pulmonary thromboembolic disease and its mimickers	No	Conference abstract
239	Tocilizumab ameliorates vascular inflammation and clinical symptoms in patients with takayasu arteritis refractotry to glucocorticoids	No	Conference abstract
240	Aortitis evidenced by PET-CT 18FDG in the setting of ANCA-associated vasculitis: About four cases	No	Conference abstract
241	Clinical features of 127 patients with behcet's disease in Japan	No	Conference abstract
242	Efficacy of long-term treatment with TNF inhibitors in patients with refractory takayasu arteritis	No	Conference abstract
243	Hemorrhagic shock secondary to behcet's disease of the cecum	No	Conference abstract
244	Predictivity of serum biomarkers for disease activity in a prospectively followed-up takayasu arteritis cohort: Is serum amyloid a protein better than conventional acute phase markers?	No	Conference abstract
245	IGG4-related disease with atypical kidney biopsy findings - A case report	No	Conference abstract
246	Takayasu arteritis and HLA-B52 allele: A single-centre analysis from Japanese population	No	Conference abstract
247	The role of biological agents in the management of large vessel vasculitis (LVV): A systematic review	No	Conference abstract
248	How to treat primary vasculitis of the central nervous system	No	Conference abstract
249	Profile of ANCA associated vasculitis (AAV) patients presenting to a rheumatology OPD and its comparison with other groups	No	Conference abstract
250	Severe intracranial involvement in a case of giant cell arteritis	No	Conference abstract
251	Role of 18F-FDG PET/CT in the clinical work-up of patients with vasculitis	No	Conference abstract
252	Neutrophil microparticles-what do they do?	No	Conference abstract
253	Assessment of vasculitis extent and severity	No	Conference abstract
254	Statins do not influence occurrence or prednisone requirement of giant cell arteritis. A french population-based cohort study	No	Conference abstract
255	Outcome of vascular interventions in takayasu arteritis	No	Conference abstract
256	Increased migration and proliferation potential characterized vascular smooth muscle cells from patients with giant cell arteritis	No	Conference abstract
257	Contribution of anti-ferritin antibodies to the diagnosis of giant cell arteritis	No	Conference abstract
258	Adalimumab in patients with treatment-resistant Behc¸et's disease-a single center experience in 23 patients	No	Conference abstract
259	Predictors of aortic aneurysms for giant cell arteritis subjects	No	Conference abstract
260	The relative risk of aortic aneurysm in patients with giant cell arteritis compared with the general population of the UK	No	Conference abstract
261	The relative risk of aortic aneurysm in patients with giant cell arteritis compared with the general population	No	Conference abstract
262	Role of IL33 in the inflammation of takayasu arteritis	No	Conference abstract
263	Large vessel vasculitis refractory to conventional therapy. Experience with tocilizumab	No	Conference abstract
264	Vasculitis: Year in review	No	Conference abstract
265	Identification of multiple genetic susceptibility loci in takayasu's arteritis	No	Conference abstract
266	Long-term efficacy and safety of anti TNF-α therapy in 4 patients with refractory takayasu's arteritis	No	Conference abstract
267	Multidisciplinary approach to multivessel lesions in Takayasu's arteritis: The gaslini institute experience	No	Conference abstract
268	Systematic review of the value of positron emission tomography imaging in the diagnosis & management of large vessel vasculitis	No	Conference abstract
269	Role of pet scan in the management of patients with takayasu arteritis	No	Conference abstract
270	Rituximab for anca associated vasculitis: A systematic review	No	Conference abstract
271	TNF inhibitors for the treatment of ANCA associated vasculitis: A systematic review	No	Conference abstract
272	Biological therapy for large vessel vasculitis: A systematic review	No	Conference abstract
273	Outcome of pregnancy after autologous hematopoietic stem cell transplantation (AHSCT) for autoimmune diseases (AD): A retrospective study of the EBMT autoimmune diseases working party (ADWP)	No	Conference abstract
274	Fatigue, pain, and functional disability among patients with vasculitis	No	Conference abstract
275	Complex surgical treatment and outcome in Takayasu Arteritis	No	Conference abstract
276	Infliximab vs cyclophosphamide in pediatric takayasu's arteritis	No	Conference abstract
277	Aortitis, retroperitoneal fibrosis, and IgG4-related disease	No	Conference abstract
278	Giant cell arteritis (GCA): Are we following current European guidelines?	No	Conference abstract
279	Progranulin antibodies in a wide spectrum of autoimmune diseases	No	Conference abstract
280	Diverse characteristics in cvid patients with <1% peripheral B cells: Two case reports	No	Conference abstract
281	Treatment of refractory takayasu arteritis with tocilizumab: Seven Italian patients from a single referral center	No	Conference abstract
282	Efficacy of anti-TNF therapy in 15 patients with refractory takayasu's arteritis: Long term unicentric follow-up	No	Conference abstract
283	Modulation of the innate humoral immunity in patients with refractory takayasu arteritis treated with biologic agents	No	Conference abstract
284	Chronic asymptomatic aortic dissection (AD) in Takayasu's arteritis (TA); How to treat?	No	Conference abstract
285	Recognizing childhood inflammatory brain diseases in Canada	No	Conference abstract
286	Cardiovascular risk at incidence of giant cell arteritis: A population based retrospective cohort study	No	Conference abstract
287	Infections requiring or acquired during hospitalizations in patients with giant cell arteritis-a population based retrospective cohort study	No	Conference abstract
288	Incidence of giant cell arteritis in the current era of advanced diagnostic imaging	No	Conference abstract
289	Tocilizumab for the treatment of giant cell arteritis: Extended follow-up	No	Conference abstract
290	Long-term use of tocilizumab for the treatment of giant cell arteritis	No	Conference abstract
291	New treatments and old effects: Dabigatran-induced leukocytoclastic vasculitis	No	Conference abstract
292	Normal frequencies of circulating Th1 and Th17 cells in GCA patients	No	Conference abstract
293	B cells revisited in giant cell arteritis	No	Conference abstract
294	Urticaria vasculitis induced by over the counter diet pills	No	Conference abstract
295	The spectrum of prominent lymphoplasmacytic inflammatory infiltrates in the aorta and in periaortic tissue	No	Conference abstract
296	Incidental ascending aortitis: the histologic and clinical spectrum	No	Conference abstract
297	PReS-FINAL-2189: Tocillizumab for patients with takayasu arteritis in childhood refractory to conventional therapy	No	Conference abstract
298	Stroke as the first and recurrent manifestation of takayasu arteritis: A case report	No	Conference abstract
299	Systematic review of drug trials in the treatment of giant cell arteritis	No	Conference abstract
300	The specificities of pediatric vasculitis classification	No	Conference abstract
301	Association between human leukocyte antigen-B's amino acid variation and disease-susceptibility to takayasu's arteritis	No	Conference abstract
302	Takayasu arteritis-An outcome study in a UK cohort	No	Conference abstract
303	Biologic agents offer an effective long-term therapeutic option for refractory Takayasu arteritis	No	Conference abstract
304	Early combination immunosuppression and serial non-invasive imaging improves outcome in takayasu arteritis	No	Conference abstract
305	Risk factors for visual loss in giant cell arteritis: A retrospective study of 374 patients	No	Conference abstract
306	Expression of high mobility group protein B1 and its receptors in heart of patients with coronary artery disease with and without inflammatory rheumatic disease: A biopsy study	No	Conference abstract
307	IRACON 2014 Abstracts	No	Conference abstract
308	Case report. Super refractory epileptic status	No	Conference abstract
309	Diagnostic value of Contrast-Enhanced MR-Angiography in diagnosing large Vessel Vasculitis	No	Conference abstract
310	Endovascular intervention for renovascular hypertension in children: The experience of a portuguese tertiary centre	No	Conference abstract
311	Autologous hematopoietic stem cell transplantation for takayasu's arteritis: Report of three cases	No	Conference abstract
312	PET-CT imaging and association of ferritin autoantibodies in polymyalgia rheumatica	No	Conference abstract
313	Hypertensive crisis in rheumatology: Takayasu arteritis	No	Conference abstract
314	Venothromboembolism in large vessel vasculitis	No	Conference abstract
315	Rheumatologic manifestations in inflammatory bowel disease patients referred to the rheumatology service in a tertiary referral center	No	Conference abstract
316	Takayasu arteritis and ocular manifestations : About seven cases	No	Conference abstract
317	Long-term efficacy of etanercept in ADA2 deficiency	No	Conference abstract
318	Arthritis in systemic vasculitis: A retrospective analysis	No	Conference abstract
319	An immunochip study confirms a strong contribution of HLA class I and II genes in the susceptibility to giant cell arteritis	No	Conference abstract
320	Novel auto-antigen in aortic aneurysms of large vessel vasculitis	No	Conference abstract
321	Cerebral vasculitis: A report of 17 cases	No	Conference abstract
322	Pathogenic mechanisms in giant-cell arteritis	No	Conference abstract
323	Aortitis: Outcomes from a cohort of 196 patients	No	Conference abstract
324	DNA methylation analysis of the temporal artery microenvironment reveals a robust T cell signature and suggests a role for TNF-α in giant cell arteritis	No	Conference abstract
325	Characteristics and long-term outcome of 122 patients with takayasu arteritis	No	Conference abstract
326	Risk factors for severe ischemic complications in Takayasu arteritis: A french multicenter retrospective cohort of 182 patients	No	Conference abstract
327	Can we replace temporal artery biopsy with cranial ultrasound for the diagnosis of giant cell arteritis? A retrospective cohort study of the diagnostic utility of ultrasound in routine clinical practice	No	Conference abstract
328	Damage assessment in Takyasu arteritis using Takayasu arteritis damage score (TADS)	No	Conference abstract
329	Cytokine gene polymorphisms in Asian Indian patients with Takayasu's Arteritis (TA) e a single center study	No	Conference abstract
330	Pulmonary vasculitic diseases: “rari nantes” in paediatric pulmonary disease	No	Conference abstract
331	Evaluation of biomarkers associated to local inflammation and vascular remodeling in Takayasu arteritis	No	Conference abstract
332	High interobserver agreement on ultrasonographic findings in patients with large vessel vasculitis	No	Conference abstract
333	Endothelial progenitor cells in takayasu's arteritis	No	Conference abstract
334	Gastrointestinal involvement among patients with systemic vasculitis	No	Conference abstract
335	Ocular findings in takayasu's arteritis is milder in a Turkish series	No	Conference abstract
336	Transition care: The link between pediatric rheumatology and adult rheumatology. Data from the experience of the young adult rheumatology ambulatory of Florence	No	Conference abstract
337	Microbiomes of inflammatory and non-inflammatory thoracic aortic aneurysms	No	Conference abstract
338	The old and the new in the treatment of giant cell arteritis	No	Conference abstract
339	The value of FDG PET/CT in patients with suspected vasculitis	No	Conference abstract
340	Rheumatology research in developing countries	No	Conference abstract
341	Assessment of FDG-PET/CT for disease activity in Takayasu arteritis	No	Conference abstract
342	A study of short-term progression of takayasu arteritis	No	Conference abstract
343	A study of short term progression of takayasu arteritis	No	Conference abstract
344	Novel roles for Zyxin in the pathogenesis of giant cell arteritis	No	Conference abstract
345	Endovascular repair of long total occlusion of thoracic aorta-takayasu aortatis	No	Conference abstract
346	Two cases of malignant cerebral edema related to systemic lupus erythematous	No	Conference abstract
347	Takaysu arteritis treatment in children	No	Conference abstract
348	Latest international comparison of clinical features in takayasu arteritis: Results from a single center primary vasculitis cohort study in japan	No	Conference abstract
349	Outcomes of vascular interventions in takayasu's arteritis; a retrospective cohort study	No	Conference abstract
350	Increased rho-kinase activity in temporal artery biopsies from patients with giant cell arteritis	No	Conference abstract
351	Rho kinase (ROCK) activity in aortitis: Comparison of giant cell arteritis (GCA), takayasu arteritis (TA) and isolated aortitis (IA)	No	Conference abstract
352	Aortic dissection complicating GIANT cell arteritis	No	Conference abstract
353	PET CT imaging is an insensitive tool for disease activity assessment in patients with Takayasu's arteritis on treatment	No	Conference abstract
354	Influence of the IL17A locus in giant cell arteritis susceptibility	No	Conference abstract
355	Tissue Factor expression as a potential biomarker of thromboinflammation in patients with rheumatic diseases	No	Conference abstract
356	Pediatric Takayasu's arteritis: Clinical features and short term outcome	No	Conference abstract
357	Increased circulating Th17 cells, serum IL-17 and serum IL-23 in Takayasu's Arteritis	No	Conference abstract
358	Increased circulating Th17 and natural killer T cells in Takayasu's arteritis	No	Conference abstract
359	Subclinical ovarian dysfunction in takayasu arteritis patients	No	Conference abstract
360	Autologous haematopoietic stem cell transplantation for takayasu's arteritis: Report of 3 cases	No	Conference abstract
361	Association of a single nucleotide polymorphism (SNP) in IL-12B region with clinical features and peripheral T cell profiles of patients with Takayasu arteritis	No	Conference abstract
362	Limbic encephalitis associated with Behc¸et's disease	No	Conference abstract
363	Toll-like receptor 2 agonism induces inflammation, angiogenesis and cell migration in giant cell arteritis	No	Conference abstract
364	Interleukin 6 does not upregulate pro inflammatory cytokine expression in an ex-vivo model of giant cell arteritis	No	Conference abstract
365	Lower tissue expression of IL 6 in patients with giant cell arteritis presenting with cranial ischaemic complications	No	Conference abstract
366	Pulmonary vasculitis: Update on multimodality imaging characteristics and correlation with histopathology	No	Conference abstract
367	Pilot of an ambulatory care unit in rheumatology department	No	Conference abstract
368	The association of Takayasu arteritis and HLA-B52 in Japan	No	Conference abstract
369	The role of biological agents in the management of large vessel vasculitis (LVV): A systematic review and meta-analysis	No	Conference abstract
370	Levels of the circulating leukaemia inhibitory factor (LIF) in patients with vasculitis under immunosuppressive therapy	No	Conference abstract
371	Classification and pathology of the systemic and non systemic vasculitic neuropathies	No	Conference abstract
372	The widening spectrum of paraneoplastic disorders: Two cases	No	Conference abstract
373	IL-9-producing TH 9 cells may participate in pathogenesis of takayasu's arteritis	No	Conference abstract
374	The significance of systemic hypertension in maintaining cerebral perfusion in a young patient with Takayasu's Arteritis	No	Conference abstract
375	Serum osteopontin in giant cell arteritis: Abiomarker associated with systemic inflammatory response and relapsing course	No	Conference abstract
376	A 26-week study of efficacy and safety of delayed-release prednisone in newly-diagnosed cases of giant cell arteritis: An interim analysis	No	Conference abstract
377	Biomarkers of disease activity in vasculitis	No	Conference abstract
378	Th1 and Th17 cytokines drive takayasu arteritis inflammation	No	Conference abstract
379	Clinical and laboratory characteristics associated with visual complications in patients with biopsy-proven giant cell arteritis	No	Conference abstract
380	Mycophenolate mofetil in the treatment of primary central nervous system vasculitis	No	Conference abstract
381	Primary central nervous system vasculitis: Treatment and course	No	Conference abstract
382	Involvement of CD8+ T cells in the pathogenesis of giant cell arteritis and polymyalgia rheumatica	No	Conference abstract
383	Clinical, imaging and laboratory variables fail to predict morphological vascular progression in takayasu arteritis	No	Conference abstract
384	Diagnostic performance and disease activity assessment by FDGPET in large-vessel vasculitis: A systematic literature review and meta-analysis	No	Conference abstract
385	Novel role of mast cells in the regulation of large vessel vasculitis	No	Conference abstract
386	Novel inhibitory effects of mast cells in aortitis involves aortic expression of suppressor of cytokine signaling-1	No	Conference abstract
387	United kingdom & Ireland vasculitis registry-cross-sectional data on the first 1085 patients	No	Conference abstract
388	Takayasu arteritis and ulcerative colitis-high concurrence ratio and genetic overlap	No	Conference abstract
389	Additional role of FDG PET/CT in the assessment of disease activity in takayasu arteritis	No	Conference abstract
390	Efficacy and safety of anti-TNF alpha in behc¸et disease: A international multicenter registry of 122 patients	No	Conference abstract
391	Efficacy and safety of anti-TNF alpha in behc¸et disease: Preliminary results of a french multicenter registry of 92 patients	No	Conference abstract
392	Altered microrna expression and regulation in giant cell arteritis	No	Conference abstract
393	Longitudinal analysis suggests clinical outcomes in takayasu arteritis are improved by early combination immunosuppression with serial non-invasive imaging	No	Conference abstract
394	An atypical presentation of giant cell arteritis	No	Conference abstract
395	Baseline characteristics and survival of Chinese patients with connective tissue disease-associated pulmonary arterial hypertension	No	Conference abstract
396	Renal artery stenosis in Takayasus arteritis causing early-onset hypertension: A report of four cases in Filipino patients	No	Conference abstract
397	Tocilizumab for the treatment of giant cell arteritis-a randomized placebo-controlled trial	No	Conference abstract
398	Expression of a functional angiotensin II system in temporal artery lesions from patients with giant cell arteritis	No	Conference abstract
399	Evaluation of plasma pentraxin-3 level in patients with Takayasu's arteritis	No	Conference abstract
400	Serum cytokine profiles in Takayasu's arteritis: A search for a biomarker	No	Conference abstract
401	Microscopic colitis in patients with Takayasu's arteritis: A potential association between the two disease entities	No	Conference abstract
402	Mycobacterial and fungal infections in patients treating for pulmonary vasculitides	No	Conference abstract
403	Evaluating S100A12 as a serum biomarker for inflammatory disease activity in pediatric primary chronic vasculitides using a novel monoclonal sandwich ELISA	No	Conference abstract
404	Serum progranulin autoantibodies in rheumatoid arthritis associated with higher disease activity	No	Conference abstract
405	Assessment of disease activity in large vessel vasculitis: Results of an international delphi exercise	No	Conference abstract
406	Long-term outcomes of takayasu's arteritis patients with renal artery involvement	No	Conference abstract
407	Surgical management of renal artery stenosis due to takayasu's aortoarteritis:results from a tertiary care center in South India	No	Conference abstract
408	Risk factors for pneumocystis jirovecii pneumonia in giant cell arteritis-a single centre cohort study	No	Conference abstract
409	Tuberculosis in patients receiving treatment of TNF-alpha inhibitors	No	Conference abstract
410	Glucocorticoids: How to achieve a good benefit: Risk balance using this double edged sword	No	Conference abstract
411	Obesity is associated with psoriatic arthritis and contributes to the increased use of biologics	No	Conference abstract
412	Immunopathogenic mechanisms involved in giant-cell arteritis	No	Conference abstract
413	Ustekinumab for the treatment of refractory giant cell arteritis	No	Conference abstract
414	Giant cell arteritis: What is new?	No	Conference abstract
415	GCA and PMR:steroids or bust?	No	Conference abstract
416	Genetic analysis of large vessel vasculitis	No	Conference abstract
417	GCA and PMR: Steroids or bust?	No	Conference abstract
418	IL-17 expression by lymphocytes is higher in behcet's disease compared to Takayasu's arteritis	No	Conference abstract
419	Efficacy and safety of tocilizumab as first line therapy in patients with recent polymyalgia rheumatica (PMR): Results of the first longitudinal prospective study (TENOR)	No	Conference abstract
420	A comparison of color doppler ultrasonography and magnetic resonance angiography in patients with systemic large vessel vasculitis	No	Conference abstract
421	High interobserver agreement on ultrasonographic findings in patients with large vessel asculitis	No	Conference abstract
422	A case of gliclazide-induced hepatitis	No	Conference abstract
423	Mycophenolate mofetil: A useful tool in the management of large vessel giant cell arteritis?	No	Conference abstract
424	Neck pain as a first sign of Takayasu's arteritis	No	Conference abstract
425	Successful combined spinal-epidural for a patient with Takayasu's arteritis for elective caesarean section	No	Conference abstract
426	Efficacy of azacitidine (AZA) in autoimmune and inflammatory disorders (AID) associated with myelodysplastic syndromes (MDS) and chronic myelomonocytic leukemia (CMML)	No	Conference abstract
427	HLA-E variants in Takayasu arteritis-a single centre study from tertiary care centre in South India	No	Conference abstract
428	Long-term follow-up results of endovascular repair in the management of arterial stenosis caused by Takayasu arteritis	No	Conference abstract
429	Long term follow-up results of endovascular repair in the management of arterial stenosis caused by Takayasu arteritis	No	Conference abstract
430	The assessment of disease activity in Takayasu arteritis; six years experience from a single center	No	Conference abstract
431	A diagnostic dilemma: A clinical case of extracranial giant cell arteritis	No	Conference abstract
432	Visual complications in giant cell arteritis-beyond inflammation	No	Conference abstract
433	Role of FDG-PET/CT for assessment of disease activity in patients with Takayasu arteritis	No	Conference abstract
434	Ongoing and future vasculitis studies	No	Conference abstract
435	Selective stent placement versus balloon angioplasty for renovascular hypertension caused by Takayasu arteritis: Two-year results	No	Conference abstract
436	Significance and timing of imaging in Takayasu's arteritis	No	Conference abstract
437	Microparticle analysis in takayasu arteritis reveals a distinct phenotype of endothelial origin	No	Conference abstract
438	Experience of biological agents treatment of refractory Takayasu arteritis in children	No	Conference abstract
439	Osteoarticular manifestation of Horton Disease (Giant-cell arteritis, GCA): Report of 47 cases	No	Conference abstract
440	A randomized double-blind trial of abatacept and glucocorticoids for the treatment of giant cell arteritis	No	Conference abstract
441	Impact of 18F-FDG PET/CT in the management of patients with large vessel vasculitis associated to polymyalgia rheumatica	No	Conference abstract
442	Chinese rheumatism data center (CRDC): The rheumatology research platform in China	No	Conference abstract
443	Takayasu arteritis: Clinical features and evolution of a single center experience	No	Conference abstract
444	Diagnostic criteria and classifications in vasculitis	No	Conference abstract
445	State of the Art in vasculitis	No	Conference abstract
446	Environmental effects and risk of vasculitis: Review of the evidence and research agenda	No	Conference abstract
447	Diagnostic value of positron emission tomography in large vessel vasculitis: Experience from a UK centre	No	Conference abstract
448	The relationship of ARMS2/HTRA1 locus with idiopathic inflammatory vasculitis	No	Conference abstract
449	Angiogenic and anti-angiogenic factors in large-vessel vasculitides	No	Conference abstract
450	18F-FDG PET/CT in patients with adultonset still's disease	No	Conference abstract
451	Paediatric takayasu's arteritis: Clinical features and short term outcome	No	Conference abstract
452	Gout as cause of severe neck pain	No	Conference abstract
453	Tocilizumab enhances regulatory t cell activation and proliferation in giant cell arteritis	No	Conference abstract
454	Effects of IL-6 signaling blockade on the peripheral blood Th1, Th17, and regulatory T cell responses in giant cell arteritis	No	Conference abstract
455	Lamp-2 a biomarker in vasculitis: A case series of polyarteritis Nodosa	No	Conference abstract
456	It may not be as serious as it looks! An unexpected result on brain biopsy	No	Conference abstract
457	AA-amyloidosis in a cohort of 128 patients with Takayasu's arteritis	No	Conference abstract
458	A puff of smoke in the brain: Moyamoya disease in a 25-yearold female	No	Conference abstract
459	The clinical features of takayasu's arteritis in our hospital (53 cases)	No	Conference abstract
460	Serum amyloid a polymorphisms in takayasu arteritis	No	Conference abstract
461	Cardiac tamponade as a presenting manifestation of infliximab-induced lupus in patient treated for crohn's disease: A case report and literature review	No	Conference abstract
462	Safety and efficacy of short-term treatment with tocilizumab in patients with refractory Takayasu arteritis	No	Conference abstract
463	Altered miRNA expression in giant cell arteritis	No	Conference abstract
464	Vasculitis damage assessment at 12 months in a cohort of patients with GCA	No	Conference abstract
465	Restarting biologics in patients who developed tuberculosis during anti TNF-alpha treatment	No	Conference abstract
466	Tocilizumab compared to anti-TNFα agents in refractory aortitis	No	Conference abstract
467	Efficacy and safety of tocilizumab in eight patients with Takayasu arteritis	No	Conference abstract
468	Aorto carotid bypass in Takayasu arteritis-a first of its kind intervention in a young child	No	Conference abstract
469	Biomarkers in ANCA vasculitis: Trial and tribulation	No	Conference abstract
470	Large vessel involvement by IgG4-related disease: A single center experience	No	Conference abstract
471	Diagnostic value of 18FDG PET imaging patients with clinical suspicion of vasculitis	No	Conference abstract
472	Thinking outside the bowels: An atypical cause of acute abdominal pain	No	Conference abstract
473	Interleukin-6 and soluble interleukin-6 receptor in large-vessel vasculitides	No	Conference abstract
474	Genome-wide association study identifies novel genetic susceptibility loci in takayasu's arteritis	No	Conference abstract
475	Pseudotumoral behc¸et's disease: A review of the past 30 years	No	Conference abstract
476	Association between spondyloarthritis and takayasu arteritis: A study of 14 cases	No	Conference abstract
477	The diagnosis and treatment of tracheobronchomalacia: A breath of fresh air	No	Conference abstract
478	Why so sensitive? HS-CRP in Takayasus arteritis: An experience from a tertiary care center in South India	No	Conference abstract
479	Patient priorities in vasculitis	No	Conference abstract
480	The epidemiology of takayasu arteritis: A hospitalbased study from northwestern part of Turkey	No	Conference abstract
481	Efficacy and safety of tocilizumab in refractory aortitis: A study of 6 patients	No	Conference abstract
482	Association of microscopic colitis with autoimmune diseases in a series of 97 cases	No	Conference abstract
483	An unusual presentation of eosinophilic granulomatosis with polyangiitis	No	Conference abstract
484	Temporal artery biopsy for giant cell arteritis: An audit of 471 cases-what have we learnt?	No	Conference abstract
485	Temporal artery biopsy for giant cell arteritis: An audit of 471 consecutive cases - What have we learnt?	No	Conference abstract
486	Is mycophenolate mofetil effective in the treatment of large vessel vasculitis?	No	Conference abstract
487	Ustekinumab as a therapeutic option for takayasu arteritis-from genetic findings to clinical applicationc	No	Conference abstract
488	LAMP-2 a biomarker for active polyarteritis nodosa?	No	Conference abstract
489	Clinical efficacy of tocilizumab in polymyalgia rheumatica: An open-label study	No	Conference abstract
490	Baseline data on patients in giacta (tocilizumab in giant cell arteritis)	No	Conference abstract
491	Baseline data on patients enrolled in a randomized, double-blind trial of tocilizumab in giant cell arteritis	No	Conference abstract
492	Increased IL-6 production by effector B cells in giant cell arteritis and polymyalgia rheumatica	No	Conference abstract
493	Case series: Clinical manifestations of IgG4 related systemic autoimmune disease	No	Conference abstract
494	Canadian Rheumatology Association Meeting 2016	No	Conference abstract
495	Angiogenic and anti-angiogenic factors: Biomarkers for large vessel vasculitis?	No	Conference abstract
496	Termination of tocilizumab-treatment in giant cell arteritis: Follow-up of patients after the rct (clinicaltrials.gov registration number: NCT01450137)	No	Conference abstract
497	Folate receptor beta and endothelin receptor beta macrophage subtypes are differentially expressed in the vascular compartments of the intima and media/adventitia in giant cell arteritis: A pilot study	No	Conference abstract
498	Utility of 18F FDG positron emission tomography (PET) as a diagnostic test and marker of disease activity in large vessel vasculitis	No	Conference abstract
499	An unusual etiology for anca vasculitis - A cautionary tale	No	Conference abstract
500	Test for serum progranulin autoantibodies can reduce the seronegative status in rheumatoid arthritis by one third	No	Conference abstract
501	Giant cell arteritis-an uncommon large vessel vasculitis in Asians?	No	Conference abstract
502	Proper use of biotherapies in the treatment of systemic vasculitis	No	Conference abstract
503	Aortic involvement in a retrospective cohort of large vessel vasculitis patients	No	Conference abstract
504	Improved survival in giant cell arteritis: A population-based study	No	Conference abstract
505	Utilization of multiple acute phase proteins and biomarkers for giant cell arteritis-insight into diagnosis and clinical complications	No	Conference abstract
506	Glucocorticoid-induced complications in patients with polymyalgia rheumatica and giant cell arteritis	No	Conference abstract
507	Study of 13 aortitis cases from a single university hospital in the last 3 years. Diagnosis, treatment and evolution	No	Conference abstract
508	Abnormal B-cell distributions improved by tocilizumab monotherapy in patients with polymyalgia rheumatica	No	Conference abstract
509	The role of hydroxychloroquine in ANCA positive and negative vasculitis	No	Conference abstract
510	Vascular inflammation assessed by 18F-Fludeoxyglucose positron emission tomography (FDG-PET) is modified by treatment in patients with large vessel vasculitis	No	Conference abstract
511	Artery tertiary lymphoid organs occur in giant cell arteritis	No	Conference abstract
512	Tocilizumab monotherapy after ultra-short glucocorticoid administration in giant cell arteritis: a single-arm, open-label, proof-of-concept study	No	single-arm
513	Fractalkine (CX3CL1) is expressed by arterial endothelium and vascular smooth muscle cells (VSMC) in GCA	No	Conference abstract
514	A retrospective cohort of aortitis cases in calgary over 10 years	No	Conference abstract
515	18FDG PET CT imaging in the diagnosis and monitoring of large vessel vasculitis	No	Conference abstract
516	Giant-cell arteritis related stroke: A retrospective multicentre case-control study	No	Conference abstract
517	Longitudinal expression profiling of T lymphocytes in patients with active to quiescent giant cell arteritis	No	Conference abstract
518	Efficacy of biological-targeted treatments in MDS-related systemic autoimmune diseases: Multicenter retrospective study of 28 patients	No	Conference abstract
519	Giant cell arteritis presenting with bilateral vertebral artery stenosis - A case report and review of the literature	No	Conference abstract
520	Mycophenolate mofetil versus methotrexate in the management of large vessel giant cell arteritis	No	Conference abstract
521	Does quantification of FDG uptake with TBR improve the assessment of disease activity in takayasu arteritis ?	No	Conference abstract
522	The disease associations of Takayasu's arteritis	No	Conference abstract
523	Expression and function of IL-12/23 related cytokine subunits (p35, p40 and p19) in giant-cell arteritis lesions. Potential role of p40 in promoting Th1-mediated pathways	No	Conference abstract
524	Aortitis diagnosis by PET. A report of 33 PET from a university hospital in a 3 year period	No	Conference abstract
525	Diagnostic value of 18F-FDG PET/CT in fever of unknown origin. Our experience	No	Conference abstract
526	ITNFα agents in refractory non-infectious aortitis: Study on 19 patients	No	Conference abstract
527	Takayasu arteritis developed over the age of 40 has lower levels of interferon gamma and interleukin 17 at disease onset and fewer subsequent relapses	No	Conference abstract
528	Clinical characteristc of valvular involvement in takayasu's arteritis	No	Conference abstract
529	Vascular endothelial growth factor as an aid to diagnosis of giant cell arteritis	No	Conference abstract
530	Exposure to mycobacterial cord factor enhances in vitro IL6 production by peripheral blood mononuclear cells from patients with Takayasu Arteritis	No	Conference abstract
531	Baseline data on patients enrolled in a randomized, double-masked trial of tocilizumab in giant cell arteritis	No	Conference abstract
532	Antiphospoholipid antibodies in giant cell arteritis. What can they tell us?	No	Conference abstract
533	Identification of anti-CTDP1 antibody as a novel autoantibody of Behcet disease	No	Conference abstract
534	Inflammatory and autoimmune manifestations associated with lymphoid neoplasms: A French multicenter retrospective study	No	Conference abstract
535	Clinical characteristics and treatment outcomes of patients with chronic periaortitis	No	Conference abstract
536	High expression of S100 calgranulins genes in peripheral blood mononuclear cells of patients with Takayasu arteritis	No	Conference abstract
537	What is new in vasculitis?	No	Conference abstract
538	Biologics for the treatment of Behçet's disease with gastrointestinal involvement	No	Conference abstract
539	Imaging modalities for the diagnosis and disease activity assessment of Takayasu's arteritis: A systematic review and meta-analysis	No	Conference abstract
540	High disease activity scores and leptin levels in Takayasu patients with overweight and obesity	No	Conference abstract
541	Arterial lesions in giant cell arteritis	No	Conference abstract
542	25-hydroxyvitamin D3 deficiency: Prevalance and its impact on disease activity in small-medium vessel vasculitis	No	Conference abstract
543	Efficacy of methotrexate in giant cell arteritis	No	Conference abstract
544	Incidence and predictors of thoracic aortic damage in biopsy-proven giant cell arteritis: A single-institution cohort study	No	Conference abstract
545	Rho kinase ezpression in giant cell arteritis: Validating perm intensity score as a method of increasing sensitivity of temporal artery biopsy	No	Conference abstract
546	Symptomatic lower-limb giant-cell arteritis: Characteristics, management and long-term outcomes	No	Conference abstract
547	Preliminary results of a multi modal imaging study suggests a better accuracy for the diagnosis of giant cell arteritis	No	Conference abstract
548	A case of giant cell arteritis preceded by varicella zoster	No	Conference abstract
549	ABPM in children and adolescents with renovascular hypertension	No	Conference abstract
550	Rheumatoid arthritis associated with Takayasu arteritis: A case report and literature review	No	Conference abstract
551	Pilot study of microbubble contrast-enhanced vascular ultrasonography: A novel method of detecting large vessel vasculitis?	No	Conference abstract
552	Hyperosinophilia and recurrent angioedema in a patient with giant cell arteritis: A diagnostic “glitch” in a case of Gleich's syndrome	No	Conference abstract
553	Clinal characterisitics and diagnosis of patients with negative temporal artery biopsy and without a final diagnosis of giant cell arteritis	No	Conference abstract
554	Impact of diabetes, angiotensin converting enzyme inhibitor or angiotensin II receptor blocker use, and statin use on presentation and outcomes in patients with giant cell arteritis	No	Conference abstract
555	Defective clearance of phagocytic substrates in SLE and other systemic autoimmune diseases reflects increased nets generation	No	Conference abstract
556	Large vessel vasculitis and perivascular disorders undergoing immunosuppressive therapy: The use of perfusion-CT for response monitoring	No	Conference abstract
557	Takayasu Arteritis in children and adolescents: Report of 14 cases	No	Conference abstract
558	Outcomes of Takayasu's arteritis in children and adolescents	No	Conference abstract
559	Limited clinical, serological and imaging findings of active varicella zoster virus in a cohort of acute giant cell arteritis patients	No	Conference abstract
560	Association of IL-12P40 and IL-12P70 with pathophysiology of takayasu arteritis	No	Conference abstract
561	Efficacy and safety of tocilizumab in patients with refractory Takayasu arteritis: Results from a randomized, double-blind, placebo-controlled, phase 3 trial in Japan	No	Conference abstract
562	Immunogenicity of 13-valent pneumococcal conjugate vaccine in patients with vasculitis receiving standard of care therapy and controls	No	Conference abstract
563	Short-term results of the new anti-TNF treatment with certolizumab pegol in refractory Takayasu's arteritis	No	Conference abstract
564	Should a rheumatologist manage patients with giant cell arteritis?	No	Conference abstract
565	Diagnostic dilemma-vasculitis or fibromuscular dysplasia?	No	Conference abstract
566	Allopurinol abrogates thiopurine induced liver injury without the need for metabolite measurments	No	Conference abstract
567	Rituximab in patients with Takayasu arteritis: A single center experience on five patients	No	Conference abstract
568	Tocilizumab for induction and maintenance of remission in giant cell arteritis-first randomized placebo-controlled trial	No	Conference abstract
569	Type and frequency of immune-related adverse reactions in patients treated with pembrolizumab (keytruda), a monoclonal antibody directed against PD-1, in advanced melanoma at a single institution	No	Conference abstract
570	Pneumocystis jirovecii pneumonia in systemic autoimmune inflammatory diseases	No	Conference abstract
571	Tocilizumab in giant cell arteritis: A multicentre open-label study of 34 patients	No	Conference abstract
572	Tocilizumab for the treatment of giant cell arteritis-MR-angiography results from the first randomized placebo-controlled trial	No	Conference abstract
573	FCGR2A association with susceptibility to autoimmune and inflammatory diseases	No	Conference abstract
574	Cardiovascular involvements in Takayasu arteritis in Tunisia: Clinical study of 43 cases	No	Conference abstract
575	Limited evidence of active varicella zoster virus (VZV) infection in a cohort of acute giant cell arteritis (GCA) patients	No	Conference abstract
576	Tocilizumab as an add-on therapy to glucocorticoids during the first 3 months of treatment of giant cell arteritis: Results of a french multicenter prospective open-label study	No	Conference abstract
577	Role of 18F-FDG PET CT in detecting active disease and in management of patients with Takayasu arteritis	No	Conference abstract
578	Takayasu Arteritis-Enigmatic and erratic-IL-6, TNF-α, hsCRP and Intima Media Thickness with Tocilizumab and Mycophenolate mofetil. A tertiary care center experience	No	Conference abstract
579	Typical locations of venous thrombosis: A study of 47 cases	No	Conference abstract
580	Translational 4P medicine in inflammatory autoimmune diseases	No	Conference abstract
581	Diagnostic challenges in angiogram negative primary CNS vasculitis (PCNSV) in children	No	Conference abstract
582	Mizoribine is as effective steroid-sparing agent as methotrexate for polymyalgia rheumatica: A retrospective case series analysis	No	Conference abstract
583	Use of biologic dmards in russian patients with rheumatic diseases: Analysis of the 6 year-experience of the moscow regional research and clinical institute	No	Conference abstract
584	Distinct distribution patterns of large vessel vasculitis assessed with 18F-FDG PET/CT: A cluster and principal component analysis study	No	Conference abstract
585	Comparison of two initial prednisone dose regimens in giant cell arteritis	No	Conference abstract
586	Safety assessment of biological agents used in pediatric rheumatic diseases, single center results	No	Conference abstract
587	Efficacy and safety of tocilizumab in patients with giant cell arteritis: Primary and secondary outcomes from a phase 3, randomized, double-blind, placebo-controlled trial	No	Conference abstract
588	Treatment with tocilizumab decreases CXCL13 expression in cultured temporal arteries from patients with giant cell arteritis	No	Conference abstract
589	Sensitive detection of relapsing cases in Takayasu arteritis by 18F-fluorodeoxyglucose-positron emission tomography/computed tomography	No	Conference abstract
590	Clinical efficacy of tocilizumab in polymylagia rheumatica: An open label study	No	Conference abstract
591	Retrospective study on the electrophysiological patterns of immune-mediated vasculitic neuropathies	No	Conference abstract
592	Antineutrophil cytoplasmic antibody (ANCA) type and body mass index in ANCA-associated vasculitis (AAV)	No	Conference abstract
593	Weight gain in ANCA-associated vasculitis is independent of glucocorticoid dosing	No	Conference abstract
594	Active PMR and GCA is associated with changes in monocyte subset composition	No	Conference abstract
595	Emerging therapies in large vessel vasculitis	No	Conference abstract
596	Association of single nucleotide polymorphisms of IL12B and IL6 with Takayasu Arteritis in Chinese Han population	No	Conference abstract
597	Pharmacologic management of Takayasu's arteritis: A systematic review	No	Conference abstract
598	Lack of association between polymorphisms in interlukin (IL)-12, IL-12R, IL-23, IL-23R genes and takayasu arteritis in a chinese population	No	Conference abstract
599	Cardiovascular risk prevention in a Canadian population of patients with giant cell arteritis	No	Conference abstract
600	Clinical analysis and long-term follow-up of 82 cases with Childrens Takayasu Arteritis	No	Conference abstract
601	142nd Annual Meeting of the American Neurological Association	No	Conference abstract
602	Abstracts of the 18th International Vasculitis and ANCA Workshop	No	Conference abstract
603	Prevalence of relapses of giant cell arteritis in patients treated with corticosteroids: A meta-analysis	No	Conference abstract
604	Detection of subclinical myocardial involvement in patients with systemic sclerosis bymyocardial 18F-FDG PET/CTand speckle tracking echocardiography	No	Conference abstract
605	Detection of myocardial involvement in patients with systemic sclerosis by cardiac 18F-FDG PET/CT and speckle tracking echocardiography	No	Conference abstract
606	Intensive care unit admissions among patients with rheumatic diseases at a tertiary care center	No	Conference abstract
607	Challenging diagnosis of takayasu arteritis as a cause of stroke	No	Conference abstract
608	The first year after diagnosis of anti-neutrophil cytoplasmic antibody (ANCA)-associated vasculitis is critical for development of venous thromboembolism (VTE) in these patients	No	Conference abstract
609	Venous thromboembolism (VTE) in patients with anti-neutrophil cytoplasmic antibody (ANCA)-associated vasculitis-underlying prothrombotic condition in active disease?	No	Conference abstract
610	Prospective analysis of long-term outcomes of endovascular intervention in takayasu arteritis and outcome predictors in a South Asian population-1997-2017	No	Conference abstract
611	Assessment of treatment response by 18F-fludeoxyglucose positron emission tomography (FDG-PET) in patients with large vessel vasculitis (LVV)	No	Conference abstract
612	Classification, epidemiology, and clinical phenotypes of primary vasculitides in colombia	No	Conference abstract
613	Gender influence in clinical, biological and histological features of giant cell arteritis	No	Conference abstract
614	Therapeutic options for patients with rare rheumatic diseases: A systematic review and meta-analysis	No	Conference abstract
615	A case of bilateral external iliac obstruction in pediatric male patient managed with angioplasty with a drug eluting balloon	No	Conference abstract
616	Tocilizumab in patients with giant cell arteritis: Analysis of new-onset and relapsing subgroups from a randomized, double-blind, placebo-controlled, phase 3 trial	No	Conference abstract
617	Childhood-onset takayasu arteritis associated with mutations in CBL	No	Conference abstract
618	Increased expression of V-domain ig suppressor of T-cell activation (VISTA) on leukocytes of granuloma with polyangiitis (GPA) patients	No	Conference abstract
619	Metotrexate in the treatment of giant cell arteritis: To be or not to be	No	Conference abstract
620	14-3-3: An adhesive protein of medial inflammation	No	Conference abstract
621	Anxvendothelial microparticles are significantly increased in active takayasu arteritis patients	No	Conference abstract
622	Unilateral disc swelling-a diagnostic dilemma	No	Conference abstract
623	Irreversible lenalidomide related optic neuropathy in a patient with chronic myeloid leukaemia	No	Conference abstract
624	Anti-dense fine speckled (DFS) autoantibodies in autoinflammatory vasculopathies	No	Conference abstract
625	Sonographic diagnosis of Takayasu's arteritis in a pediatric girl	No	Conference abstract
626	Inflammation of adventitial nerves occurs in giant cell arteritis patients and it is characterized by inflammasomes, UPR and autophagy activation	No	Conference abstract
627	Life-threatening complications in systemic vasculitis	No	Conference abstract
628	Characteristics and outcomes of children with takayasu's arteritis at a southern African tertiary care center	No	Conference abstract
629	Variants in Th17-related immune genes and risk for ards and related outcomes	No	Conference abstract
630	mTOR pathway activation in Takayasu arteriti	No	Conference abstract
631	Acute embolic MI: A rare complication of giant cell arteritis	No	Conference abstract
632	Review of cases of surgically-diagnosed aortitis at 2 Canadian centres	No	Conference abstract
633	Pre-clinical evidences of immunomodulatory activities of tuftsin-phosphorylcholine on samples from patients with giant cell arteritis in comparison to corticosteroids	No	Conference abstract
634	Orbital apex mass (OAM) from granulomatosis with polyangiitis (GPA) after inhaled particle exposure	No	Conference abstract
635	Granulomatosis with polyangiitis associated with immune checkpoint blockade: Case report and literature review	No	Conference abstract
636	RS1205 polymorphism in CRP gene associated with Indian Takayasu arteritis patients	No	Conference abstract
637	Large vessel vasculitis in infants-a case series	No	Conference abstract
638	Presentation and outcome of large-vessel vasculitis diagnosed between 50 and 60 years: Case-control study based on 183 cases	No	Conference abstract
639	Temporal arteritis revealing antineutrophil cytoplasmic antibody-associated vasculitides: A retrospective study of 50 cases	No	Conference abstract
640	Concomitant association of giant cell arteritis and malignancy: A multicenter retrospective case-control study	No	Conference abstract
641	Short and long-term follow-up with tocilizumab in giant cell arteritis. National multicenter study of 49 patients of clinical practice	No	Conference abstract
642	Efficacy of tocilizumab in 31 patients with giant cell arteritis	No	Conference abstract
643	Aetiologies of giant cell arteritis: a systematic review of the literature from 1995 to 2015	No	Conference abstract
644	Associated inflammatory syndromes in Takayasu's arteritis: Many faces of a disease	No	Conference abstract
645	Associated inflammatory diseases in Takayasu's arteritis: The many faces of a disease	No	Conference abstract
646	Temporal artery ultrasound in the diagnosis of giant cell arteritis in a cohort with elevated clinical impression	No	Conference abstract
647	Repeated stenosis of both main coronary ostia in Takayasu disease treated by successive angioplasties	No	Conference abstract
648	Risk of diabetes mellitus among patients diagnosed with giant cell arteritis or granulomatosis with polyangiitis: A nationwide population-based cohort study	No	Conference abstract
649	Role of systemic hypertension in submassive hemoptysis	No	Conference abstract
650	Evaluation of asssociation between antiphospholipid antibodies or lupus anticoagulant positivity and severity of vascular involvement in takayasu arteritis patients	No	Conference abstract
651	Safety events in giant cell arteritis and rheumatoid arthritis patient populations	No	Conference abstract
652	Survival and years of potential life lost in connective tissue disease and vasculitis; data from the norwegian connective tissue diseases and vasculitis registry (NOSVAR)	No	Conference abstract
653	Population pharmacokinetic and exposure-efficacy/safety analyses for selection of optimal dose regimen of tocilizumab in patients with giant cell arteritis (GCA)	No	Conference abstract
654	Serological immune-inflammatory markers of the first RCT about tocilizumab to treat giant cell arteritis	No	Conference abstract
655	High expression of pro-inflammatory cytokine genes, CCL2 and IL-12 as well as decreased expression of genes involved in angiogenesis in PBMCs of patients with Takayasu arteritis upon TLR4 activation Jayakanthan Kabeerdoss1	No	Conference abstract
656	Long term outcome of patients with takayasu arteritis-a single centre study	No	Conference abstract
657	Long term outcome of tocilizumab therapy for management of Takayasu arteritis	No	Conference abstract
658	Discrepancies between clinical-and imaging-based assessments of disease activity in takayasu's arteritis	No	Conference abstract
659	Neuro-vascular complications of lupus spectrum disorders	No	Conference abstract
660	Ethnicity and inflammatory response in giant cell arteritis: Challenging established concepts	No	Conference abstract
661	Mycobacterial cord factor analog induces high IL-6 secretion and mincle receptor expression in patients with takayasu arteritis	No	Conference abstract
662	MTOR pathway is activated in endothelial cells from patients with takayasu arteritis and is modulated by serum IgG	No	Conference abstract
663	Gangrenous cholecystitis secondary to extension of celiac artery dissection into hepatic artery	No	Conference abstract
664	Quantification of cancer risk in glomerulonephritis of cancer risk in glomerulonephritis	No	Conference abstract
665	Proteinase-3 (PR3) auto-antigen drives giant cell and granuloma formation in ANCA associated vasculitis (AAV)	No	Conference abstract
666	Antiphospholipid antibodies in giant cell arteritis	No	Conference abstract
667	Distal bypass for chronic limb-threatening ischemia of the upper extremity	No	Conference abstract
668	Improving the management of giant cell arteritis: A review of the care pathway for patients with suspected giant cell arteritis in a district general hospital	No	Conference abstract
669	Prevalence of vasculitides as extraintestinal manifestation of inflammatory bowel disease (IBD)	No	Conference abstract
670	Relative FDG accumulation of the aortic wall lesions to aortic blood pool in 18F-FDG-PET and PET/CT could be a useful parameter for the prediction of disease relapse after successful treatmen in Takayasu arteritis	No	Conference abstract
671	18F-FDG-PET and PET/CT scans as the tool for the long-term prediction of relapse of takayasu arteritis	No	Conference abstract
672	Clinicopathologic correlations of the isolated thoracic aortitis	No	Conference abstract
673	Monocentric retrospective study of aorta and large vessels hypermetabolism on 18FDG-PET-CT: Always giant-cell arteritis?	No	Conference abstract
674	Clinical characteristics of 21 cases of giant cell arteritis in our hospital	No	Conference abstract
675	The incidence rate of deep vein thrombosis and/or pulmonary embolism in patients with giant cell arteritis-single center observational study	No	Conference abstract
676	High expression of pro-inflammatory cytokine genes and decreased expression of genes involved in angiogenesis in PBMCs of patients with Takayasu arteritis upon TLR4 activation	No	Conference abstract
677	Zyxin is a novel autoantigen for antiendothelial cell antibodies in giant cell arteritis	No	Conference abstract
678	Two years existence of reuma. pt/vasculitis-the portuguese registry of vasculitis	No	Conference abstract
679	The utility and safety of parietal branch temporal artery biopsy in the diagnosis of giant cell arteritis	No	Conference abstract
680	Efficacy and safety of infliximab originator in patients with Takayasu arteritis within the RTU (temporary recommendation of use) in France	No	Conference abstract
681	Takayasu arteritis in childhood: Retrospective experience from a tertiary referral center in South India	No	Conference abstract
682	Successful treatment of lupus mesenteric vasculitis with cyclophosphamide	No	Conference abstract
683	Neutrophils in giant cell arteritis: Monitoring disease progression during therapy tapering	No	Conference abstract
684	A randomized double-blind trial of abatacept and glucocorticoids for the treatment of Takayasu's arteritis	No	Conference abstract
685	Takayasu's arteritis and giant cell arteritis: A spectrum within the same disease or not?	No	Conference abstract
686	Recurrent Tolosa-Hunt syndrome in the setting of uncontrolled diabetes type 1	No	Conference abstract
687	Unusual case of a young man with multifocal encephalitis in the context of remote treatment with azathioprine and infliximab for ulcerative colitis - Clinical, MRI, neuropathology findings, and exquisite steroid-responsive course	No	Conference abstract
688	Intravenous thrombolysis in ischemic stroke caused by Takayasu Arteritis	No	Conference abstract
689	Clinical, electrophysiological and anatomopathological study of peripheral nervous system manifestations in systemic autoimmune diseases	No	Conference abstract
690	The United Kigdom and ireland vasculitis registry: Cross-sectional data on the first 3195 patients with a focus on anti-neutrophil cytoplasm-associated vasculitis and giant cell arteritis	No	Conference abstract
691	Use of a computerised system to facilitate evaluation of anti-neutrophil cytoplasm (ANCA associated) vasculitis (AAV) and other forms of systemic vasculitis	No	Conference abstract
692	Utility of biomarkers for the diagnosis and management of takayasu's arteritis: A systematic review and meta-analysis	No	Conference abstract
693	Myeloperoxidase depletion is a selective feature of takayasu arteritis and predicts the clinical outcome	No	Conference abstract
694	Inflammatory bowel disease and takayasu's arteritis an association?	No	Conference abstract
695	Altered phenotype of platelets and neutrophils toward neutrophil-platelet interaction in circulation of small and large vessel vasuculitis	No	Conference abstract
696	Radiation optic neuropathy	No	Conference abstract
697	Comparative effectiveness of 18F-FDG PET-CT and CT angiography for the evaluation of large-vessel vasculitis	No	Conference abstract
698	Efficacy of rituximab in Takayasu arteritis: A case series	No	Conference abstract
699	Long-term efficacy and safety of tocilizumab in patients with refractory takayasu arteritis treated continuously over 52 weeks: Results from phase 3, randomized, double-blind, placebo-controlled trial and open-label extension in Japan	No	Conference abstract
700	Efficacy and safety of subcutaneous tocilizumab in Japanese patients with refractory takayasu arteritis: A randomized, double-blind, placebo-controlled, phase 3 trial	No	Conference abstract
701	Systematic review and meta-analysis of the association between giant cell arteritis and herpes viruses	No	Conference abstract
702	Retrospective study of biologic agents in Takayasu arteritis	No	Conference abstract
703	An atypical presentation of giantcell-arteritis: A case report	No	Conference abstract
704	Tocilizumab monotherapy for large vessel vasculitis. a prospective, single-center, open-label study	No	Conference abstract
705	The clinical value of 18F-FDG PET-CT for early diagnosis of Takayasu arteritis in a patient having chest pain, anemia and elevation of acute phase reactants-Case report	No	Conference abstract
706	18-FDG Pet-TC as tool to evaluate the efficacy of tocilizumab as a steroid-sparing agent for the treatment of giant cell arteritis with large-vessel involvement: A reallife single-centre case series	No	Conference abstract
707	Assessing the comparative effectiveness of tocilizumab in giant cell arteritis within a de novo health economic model, based on the giacta trial and data from market scan database	No	Conference abstract
708	A cost effectiveness analysis of actemra in giant cell arteritis; Synthesis of clinical and real world data	No	Conference abstract
709	Difficulties in diagnostics systemic children's vasculitides	No	Conference abstract
710	A 10-year follow up study of early seronegative arthritis diagnosed at an adult age	No	Conference abstract
711	Rituximab in patients with takayasu arteritis: A seven patients experience	No	Conference abstract
712	Comparison of magnetic resonance angiography (MRA) and 18F-fluorodeoxyglucose positron emission tomography (PET) in large vessel vasculitis	No	Conference abstract
713	Myocarditis in takayasu arteritis: Angiographic association and outcome	No	Conference abstract
714	Late-onset relapse in patients with systemic vasculitis	No	Conference abstract
715	Infections and the risk of incident giant cell arteritis: A population-based case-control study	No	Conference abstract
716	A case of crowned dens syndrome: An important cause of neck pain	No	Conference abstract
717	Assessing ACR/EULAR provisional 2017 classification criteria for granulomatosis with polyangiitis (GPA) in a cohort of 376 children with small to medium vessel chronic vasculitis-a pediatric vasculitis initiative (PedVAS) study	No	Conference abstract
718	Paediatric takayasu arteritis: A retrospective study	No	Conference abstract
719	Humoral and cellular immunity to varicella-zoster virus in giant cell arteritis patients: No evidence of viral reactivation at onset of disease	No	Conference abstract
720	Multiple pyoderma gangrenosum associated with cocaine abuse	No	Conference abstract
721	Childhood-onset Takayasu arteritis: A referral center experience in Turkey	No	Conference abstract
722	Assessing the possible link between varicella zoster virus and giant cell arteritis using clinical assessment, serology and biopsy antigen detection-interim results from the giant cell arteritis and PET scan (GAPS) cohort	No	Conference abstract
723	Safety of biological response modifiers in childhood autoimmune rheumatic diseases from a single north Indian centre	No	Conference abstract
724	Mepolizumab for refractory asthma in eosinophilic granulomatosis with polyangiitis (churg-Strauss)	No	Conference abstract
725	Activity assessment of large vessel vasculitis with F18- FDG-PET(/CT)	No	Conference abstract
726	A re-audit of influenza and pneumococcal vaccination in patients attending rheumatology clinics	No	Conference abstract
727	Disease spectrum and outcomes in patients with inflammatory aortitis: A single-centre experience	No	Conference abstract
728	Improving the management of giant cell arteritis: A review of care pathway for patients with suspected giant cell arteritis in a district general hospital	No	Conference abstract
729	Takayasu's arteritis with malignant hypertension	No	Conference abstract
730	Successful treatment refractory pediatric takayasu's arteritis with anti-interleukin 6 receptor monoclonal antibody (tocilizumab): A case report	No	Conference abstract
731	Safety and efficacy of anabasum (JBT-101) in diffuse cutaneous systemic sclerosis (dcSSc) subjects treated in an open-label extension of trial jbt101-ssc-001	No	Conference abstract
732	Development and validation of case-finding algorithms for the identification of patients with ANCA-associated vasculitis and large-vessel vasculitis in healthcare administrative databases	No	Conference abstract
733	Longitudinal angiographic findings in patients with takayasu's arteritis	No	Conference abstract
734	Efficacy and safety of tocilizumab in patient subgroups with new-onset and relapsing giant cell arteritis from a randomized, doubleblind, placebo-controlled, phase 3 trial	No	Conference abstract
735	Health-related quality of life in patients with giant cell arteritis treated with tocilizumab in a randomized controlled phase 3 trial	No	Conference abstract
736	Treatment patterns in large vessel arteritis (giant cell arteritis and temporal arteritis): Findings from a large contemporaneous real-world cohort in the US	No	Conference abstract
737	Prophylaxis of ischemic disease in giant cell arteritis patients: An application of a ?big data? tracking tool in the electronic health record in an university-based medical Center	No	Conference abstract
738	A case of Takayasu arteritis complicated with ulcerative colitis successfully treated with infliximab	No	Conference abstract
739	Characteristics and treatment outcomes of giant cell arteritis with large-vessel lesions in a nationwide, retrospective cohort study in Japan	No	Conference abstract
740	Characteristics of patients with giant cell arteritis and Takayasu arteritis in a nationwide, retrospective cohort study in Japan	No	Conference abstract
741	Histologic markers for determining prognosis in patients with treated or healing giant cell arteritis	No	Conference abstract
742	Vascular involvement of Behçet's disease	No	Conference abstract
743	A randomized phase II study of ipilimumab at 3 (ipi3) or 10 mg/kg (ipi10) alone or in combination with high dose interferon-alfa (HDI) in advanced melanoma (E3611)	No	Conference abstract
744	Understanding the immunology of inflammatory arthritis	No	Conference abstract
745	Checkpoint inhibitor therapy in patients with advanced malignancies and preexisting rheumatologic disease: The Mayo Clinic experience	No	Conference abstract
746	Acetylcholinesterase is highly expressed in the inflamed vessel wall of patients with giant cell arteritis	No	Conference abstract
747	A case of pyoderma gangrenosum and type 1 diabetes mellitus	No	Conference abstract
748	Long term efficacy and safety of intravenous and subcutaneous biologics in large vessels vasculitis: 21 patients belonging to a single Italian center from 2011 to 2017	No	Conference abstract
749	Frequency of relapses and treatment discontinuation during long-term follow-up of patients with giant cell arteritis	No	Conference abstract
750	Tocilizumab for the treatment of giant cell arteritis: Efficacy and safety analysis from the giacta trial	No	Conference abstract
751	Recent clinical feature of the patients with takayasu arteritis in a nationwide, retrospective cohort study in Japan	No	Conference abstract
752	Clinical significance of the existence of anti-moesin antibody in systemic vasculitides	No	Conference abstract
753	Epidemiological study of giant cell arteritis using a Japanese administrative database	No	Conference abstract
754	Aortoarterits myriad manifestations challenging decisions short and medium term outcomes	No	Conference abstract
755	Risk factors, etiology and clinical findings of ischemic stroke patients which diagnosed systemic vasculitis and primary CNS vasculitis	No	Conference abstract
756	Subclavian steal syndrome secondary to Takayasu aorto-arteritis successfully managed with carotid angioplasty	No	Conference abstract
757	Serum IL-6, SAA and calprotectin as biomarkers in giant cell arteritis and polymyalgia rheumatica	No	Conference abstract
758	Comparison between giacta trial and a multicenter series of giant cell arteritis patients from clinical practice with tocilizumab	No	Conference abstract
759	Prevalence and autoimmune rheumatic disease in patients with autoimmune/inflammatory syndrome induced by adjuvants associated to silicone breast implant	No	Conference abstract
760	A retrospective audit of temporal arteritis treatment based on clinical diagnosis and temporal artery biopsy	No	Conference abstract
761	Activated partial thromboplastin time reflects the disease activity in both antineutrophil cytoplasmic antibody-associated small vessel vasculitis and takayasu arteritis	No	Conference abstract
762	Prospective cohort of surgically-diagnosed aortitis at the Ottawa hospital	No	Conference abstract
763	Long-term outcomes of percutaneous coronary intervention with drug-eluting stent implantation in takayasu arteritis patients with coronary artery involvement	No	Conference abstract
764	Comparative analysis of the macrophage glycolytic machinery in giant cell arteritis (GCA) and in coronary artery disease (CAD)	No	Conference abstract
765	The microvascular niche instructs pathogenic t cells in medium and large vessel vasculitis	No	Conference abstract
766	Contemporary use of heart failure medications in pediatric patients with dilated cardiomyopathy	No	Conference abstract
767	Subclavian steal syndrome caused by Takayasu arteritis: A case report and review of the literatures	No	Conference abstract
768	Case report: Endovascular treatment of aortic coarctation in takayasu's arteritis	No	Conference abstract
769	Serum BAFF and April are increased in Asian Indian patients with Takayasu arteritis	No	Conference abstract
770	Mast cell mediated inhibition of systemic IL-6 in candida albicans water-soluble fraction (CAWS) induced model of large vessel vasculitis	No	Conference abstract
771	Diagnosis efficacy of plasma PTX3 under the guidance of 18F-FDG PET/CT in patients with Takayasu's arteritis	No	Conference abstract
772	EULAR Congress 2018	No	Conference abstract
773	35th Brazilian Congress of Rheumatology, SBR 2018	No	Conference abstract
774	Analysis of risk factors of adverse obstetrical outcome in patients with Takayasu arteritis	No	Conference abstract
775	A case of allergic granulomatosis induced by leukotriene receptor antagonists	No	Conference abstract
776	Characteristics of a cohort of patients diagnosed with vasculitis in a privated health center in Madrid (Spain)	No	Conference abstract
777	Cardiovascular collapse on the itu! call the rheumatologist?!	No	Conference abstract
778	Is relapse rate of giant cell arteritis in real-life experience lower than in the controlled trials? results of a retrospective, multi-centre cohort study	No	Conference abstract
779	Still febrile-A case of adult onset still's disease associated with aortic aneurysm	No	Conference abstract
780	Utility of 18F-fuoro-deoxyglucose positron emission tomography for the diagnosis of rheumatic disease especially polymyalgia rheumatica: A retrospective study	No	Conference abstract
781	Gangrene and amputation resulting from an atypical case of ANCA-associated vasculitis	No	Conference abstract
782	Giant cell arterit is with multiple comorbidities: Successful treatment with tocilizumab	No	Conference abstract
783	Effect of specific treatments on clinical, serologic, and imaging assessments of disease activity in large-vessel vasculitis	No	Conference abstract
784	Current practice of cardiovascular risk assessment in giant cell arteritis: A single center study	No	Conference abstract
785	Takayasu arteritis: Diagnostic features, treatment and outcome in a Belgian university hospital	No	Conference abstract
786	Neurological complications following carotid artery stenting and their relationship with risk factors	No	Conference abstract
787	TOCILIZUMAB IN COMBINATION WITH CORTICOSTEROIDS FOR THE TREATMENT OF GIANT CELL ARTERITIS: A BUDGET IMPACT ANALYSIS IN ITALY	No	Conference abstract
788	Guideline adherence for perioperative use of immunosuppressive medications in patients with rheumatologic disease	No	Conference abstract
789	Results from the prospective nationwide Norwegian pregnancy qualityregister revnatus	No	Conference abstract
790	Phenome wide association study of IL6R variants identifies a drug target for cardiovascular disease and inflammation	No	Conference abstract
791	Phenome wide association study of IL6R variant identifies drug target for cardiovascular disease and inflammation	No	Conference abstract
792	Biologics in pediatric rheumatology	No	Conference abstract
793	Polymyalgia rheumatica-like syndrome from checkpoint inhibitor therapy: Case series and systematic review of the literature	No	Conference abstract
794	Severe leukocytoclastic vasculitis associated with ipilimumab	No	Conference abstract
795	Takayasu's arteritis or cocaine induced vasculitis? a case of severe necrotic orofacial and scalp ulceration	No	Conference abstract
796	Should cases with a clinical diagnosis of Giant Cell Arteritis be included in genetic association studies? Analysis of the UK Giant Cell Arteritis consortium cohort	No	Conference abstract
797	Disease activity in takayasu arteritis affects long-term graft-related outcomes	No	Conference abstract
798	Convexity Subarachnoid Hemorrhage: Clinical Features and Etiology of an Argentinian Cohort	No	Conference abstract
799	High-dose prednisone use up to 42 days prior to temporal artery biopsy (TAB) did not reduce yield of positive biopsy in the veterans health administration (VHA) database cohort	No	Conference abstract
800	Treatment with statins in patients studied by FDG-PET/CT for possible large vessel vasculitis is associated with a low vascular score	No	Conference abstract
801	Interleukin-12 and interleukin-23 are key pathogenic players in giant cell arteritis	No	Conference abstract
802	Takayasu arteritis in children: A retrospective review from a tertiary referral hospital	No	Conference abstract
803	Clinical outcomes of patients with Takayasu arteritis on biologic therapy: Real-life use and experience from a Brazilian single-center	No	Conference abstract
804	Incidence, characteristics and management of giant cell arteritis in France: A study based on national health insurance claims data	No	Conference abstract
805	Utility of PET/CT for the diagnosis and disease manegement: A study of 88 patients from an autoimmune diseases hospital unit in a 2-year period	No	Conference abstract
806	Treatment strategies in pediatric primary angiitis of the central nervous system: A systematic review	No	Conference abstract
807	NMR based serum metabolomics revealed distnctve metabolic Patierns of ANCA-associated vasculits compared to TAKAYASU Arterits and Systemic lupus erythematosus	No	Conference abstract
808	Giant cell arteritis presenting with upper limb claudication	No	Conference abstract
809	Hypertension in pediatric takayasu arteritis: Clinical features and therapeutic strategies	No	Conference abstract
810	Middle aortic syndrome due to childhood takayasu arteritis: Clinical course and management	No	Conference abstract
811	Childhood-onset takayasu arteritis in comparison with adult-onset takayasu arteritis	No	Conference abstract
812	Prediction of relapses in autoimmune largevessel vasculitis-towards personalised immunosuppressive treatment stewardship	No	Conference abstract
813	Causes of death in connective tissue disease (CTD's) and vasculitides; data from the Norwegian connective tissue diseases and vasculitis registry (NOSVAR)	No	Conference abstract
814	Fever of unknown origin: A rare thyroid cause	No	Conference abstract
815	Immuno-inflammatory markers and MR-angiographic imaging to detect disease activity in takayasu arteritis	No	Conference abstract
816	Descriptive analysis of pediatric patients with systemic vasculitis admitted to the intensive care unit of a tertiary care hospital: 10-year experience	No	Conference abstract
817	Tocilizumab in giant cell arteritis. national multicenter study of 134 patients of clinical practice	No	Conference abstract
818	A multicenter series of giant cell arteritis patients from clinical practice in treatment with tocilizumab compared with giacta trial	No	Conference abstract
819	Utility of tocilizumab in visual affection of patients with giant cell arteritis	No	Conference abstract
820	Characteristics and outcomes in a prospective cohort of patients with aortitis diagnosed following surgical resection	No	Conference abstract
821	Dynamics in peripheral blood cell counts in giant cell arteritis before treatment, during treatment and in treatment-free remission	No	Conference abstract
822	Aortic dissection secondary to giant cell arteritis in a patient on tocilizumab for established seronegative rheumatoid arthritis	No	Conference abstract
823	Effectiveness of tocilizumab in a Takayasu arteritis paediatric patient: A case report	No	Conference abstract
824	Is it necessary to hold anticoagulation prior to temporal artery biopsy?	No	Conference abstract
825	Health-related quality of life in patients with giant cell arteritis treated with tocilizumab in a phase 3 randomized controlled trial	No	Conference abstract
826	Aberrant vista expression on CD45RA+CD25DIM TH-cells in giant cell arteritis	No	Conference abstract
827	Increased expression of V-domain IG suppressor of T-cell activation (VISTA) on leukocytes of granulomatosis with polyangiitis (GPA) patients	No	Conference abstract
828	The role of leflunomide in the treatment of giant cell arteritis	No	Conference abstract
829	Restrospective review of idiopathic and isolated aortitis	No	Conference abstract
830	Level of serum 25(OH)D with disease activity of a cohort study	No	Conference abstract
831	PET/CT in patients with giant cell arteritis after 1 year of treatment with tocilizumab plus prednisone taper or only prednisone taper	No	Conference abstract
832	Effficacy of tocilizumab in patients with Takayasu's arterits: Results from a single center prospectve observatonal study	No	Conference abstract
833	Incidence of cavernomatous lesions on brain MR of Pediatric patients treated with intraventricular radioimmunotherapy	No	Conference abstract
834	Clinical characteristics and treatment outcomes of patients with Behçet's disease and vascular involvement	No	Conference abstract
835	Leflunomide in giant cell arteritis and polymyalgia rheumatica: A real world single centre experience	No	Conference abstract
836	Treatment with methotrexate and risk of relapses in patients with giant cell arteritis in clinical practice	No	Conference abstract
837	Demographic, clinical, laboratory and imaging characteristics of an incidence cohort of 93 patients with large vessel gca	No	Conference abstract
838	Role for S100A12 in mediating vascular inflammation	No	Conference abstract
839	Drugs used off label in a rheumatology service of a terciary hospital	No	Conference abstract
840	18F-FDG PET/CT in the follow-up of large vessel vasculitis associated to polymyalgia rheumatica. Correlation with clinical and biochemical data	No	Conference abstract
841	Efficacy of tocilizumab in takayasu arteritis: multicenter french retrospective study of 46 patients	No	Conference abstract
842	Headaches and brief neurological defects in a 7 y.o. boy what would you do?	No	Conference abstract
843	Are specific vascular symptoms in takayasu's arteritis reflective of vascular inflammation, vascular damage, or both?	No	Conference abstract
844	Tocilizumab in patients with giant cell arteritis: Results from a Phase 3 randomized controlled trial	No	Conference abstract
845	Giant cell arteritis characteristics in patients older than 75 years	No	Conference abstract
846	Insufficient use of corticosteroids results in higher relapse in takayasu arteritis	No	Conference abstract
847	Ferumoxytol whole body vascular imaging including the central nervous system in pediatric patients: A single center's initial experience	No	Conference abstract
848	The prevalence of latent tuberculosis infection in Indian patients of Takayasu arteritis	No	Conference abstract
849	Pregnancy outcomes in women with primary systemic vasculitis	No	Conference abstract
850	Outcome of 24 patients with childhood-onset takayasu arteritis: A retrospective study in two tertiary centres in Japan	No	Conference abstract
851	Serum presepsin as a novel biomarker for bacterial infection in rheumatoid arthritis patients treated with tocilizumab	No	Conference abstract
852	Risk factors for cytomegalovirus reactivation in patients with connectivetissue disease; single-centreprospective cohort study	No	Conference abstract
853	Leg ulcers in behçet's syndrome: An observational survey in 24 patients	No	Conference abstract
854	Mycophenolate (mycophenolic acid) area under the curve concentrations and treatment response in Takayasu's arteritis	No	Conference abstract
855	Infliximab therapy in patients with takayasu arteritis	No	Conference abstract
856	Lipid screening and treatment patterns among patients with rheumatic diseases	No	Conference abstract
857	Peripheral ulcerative keratitis associated to autoimmune systemic diseases: Visual prognosis and occurrence while systemic disease in remission	No	Conference abstract
858	Long-term survival in lung transplantation for interstitial lung disease due to rheumatic systemic diseases. study of 26 cases of a single center	No	Conference abstract
859	Aortitis among surgical ascending aortic aneurysms: An overview	No	Conference abstract
860	Giant-cell arteritis: Is glucocorticoid-sparing treatment still relevant? a retrospective study	No	Conference abstract
861	Marked improvement in symptoms of cerebral ischaemia in response to immunosuppressive therapy in severe supra-aortic takayasu arteritis	No	Conference abstract
862	Evolution of visual affection in patients with giant cell arteritis treated with tocilizumab	No	Conference abstract
863	Herpes zoster as a risk factor for polymyalgia rheumatica: A population- based study	No	Conference abstract
864	Giant cell arteritis epidemiology in La reunion: A retrospective cases series	No	Conference abstract
865	Rheumatologic immune-related adverse effects of checkpoint inhibitor therapy: A single centrecohort of 29 patients	No	Conference abstract
866	Clinical and serological outcomes of patients with giant cell arteritis treated with tocilizumab or abatacept as steroid-sparing agents	No	Conference abstract
867	Clinical and serological outcomes of patients with giant cell arteritis treated with tocilizumab or abatacept as steroidsparing agents	No	Conference abstract
868	CNS vasculitis in a patient treated with long-term tocilizumab	No	Conference abstract
869	Longterm outcome in real life patients with giant cell arteritis (GCA) and polymyalgia (PMR) treated with tocilizumab (TCZ)	No	Conference abstract
870	Favourable longterm outcome in patients with giant cell arteritis treated with tocilizumab. Real life data from a SWISS centre	No	Conference abstract
871	Tocilizumab monotherapy for large vessel vasculitis: Results of 104-week treatment of a prospective, single-center, open study	No	Conference abstract
872	Varicella zoster virus not detected in patients suspected of having giant cell arteritis	No	Conference abstract
873	Metabolic syndrome is associated with active disease in psoriatic arthritis and may contribute to development of syndesmophytes	No	Conference abstract
874	The role of 18F-FDG pet/CT in newly diagnosed patients with monoclonal gammopathy of undetermined signifikance (MGUS): One center experience from Czech Republic	No	Conference abstract
875	Effect of tocilizumab and mycophenolate mofetl in patients with Takayasu's arterits-interleukin-6, tumor necrosis factor alpha, and C-reactve protein assessment: One-year follow-up study from a tertary care center	No	Conference abstract
876	Eligibility of patients with giant cell arteritis for entry into a prospective randomised controlled trial: A single-centre experience	No	Conference abstract
877	Does an 18f-FDG-PET/CT in patients with giant cell arteritis in clinical remission make sense?	No	Conference abstract
878	High prevalence of vascular surgery and autoimmune comorbidity in takayasu arteritis	No	Conference abstract
879	Leflunomide in Takayasu's arteritis	No	Conference abstract
880	A comparison of the effectiveness of mycophenolate mofetil or methotrexate in combination with prednisolone versus prednisolone alone in the treatment of large vessel vasculitis	No	Conference abstract
881	Giant cell arteritis is not associated with varicella zoster virus in temporal artery biopsies	No	Conference abstract
882	Autoantibody profile in treatment naïve Takayasu arteritis patients	No	Conference abstract
883	Acute phase reactant levels and prednisone doses at disease flare in patients with giant cell arteritis: Prospective data from the giacta trial	No	Conference abstract
884	Pregnancy outcomes in a tertiary takayasu arteritis care centre	No	Conference abstract
885	Long term follow-up results of takayasu arteritis cohort: A tertiary-single center study	No	Conference abstract
886	Leflunomide and methotrexate in treatment of giant cell arteritis: Comparison of efficacy, safety and drug survival	No	Conference abstract
887	Right heart catheterization in Takayasu's arteritis: Do not occlude the last remaining vessel!	No	Conference abstract
888	A novel pathway for the management of patients referred with suspected giant cell arteritis	No	Conference abstract
889	Safety and efficacy of immune checkpoint inhibitors in patients with cancer and preexisting autoimmune diseases: A nationwide multicenter retrospective study	No	Conference abstract
890	Musculoskeletal involvements in giant cell arteritis	No	Conference abstract
891	Childhood primary angiitis of the central nervous system: Deciphering a rare disease through international collaboration	No	Conference abstract
892	Essential thrombocythemia concomitant with Takayasu arteritis: A case report	No	Conference abstract
893	Black-blood magnetic resonance imaging demonstrates varicella zoster vasculitis	No	Conference abstract
894	COST-EFFECTIVENESS OF TOCILIZUMAB + PREDNISOLONE COMPARED TO STANDARD OF CARE WITH PREDNISOLONE ALONE IN PATIENTS WITH GIANT CELL ARTERITIS (GCA) IN TURKEY	No	Conference abstract
895	Use of biological DMARDs in patients with primary vasculitis; Results from turkbio registry	No	Conference abstract
896	A rare case of stroke in the young	No	Conference abstract
897	Associaton of IL-6-174 G/C and TNF-α 308 G/A promoter genes polymorphism with the susceptbility of takayasu arterits in North Indian populaton	No	Conference abstract
898	Bone mineral density and glucocorticoid treatment in patients with giant cell arteritis and/or polymyalgia rheumatica	No	Conference abstract
899	Giant cell arteritis is comorbid with tuberculosis	No	Conference abstract
900	Quantitativerelation and activity diagnostic efficacy of plasma PTX3 under the guidance of 18F-FDG PET/CT in patients with Takayasu 's arteritis	No	Conference abstract
901	Serum high mobility group box 1 are increaseed in patients of systemic vasculitis with hypertension: A cross-sectional study	No	Conference abstract
902	Systemic	No	Conference abstract
903	Abstracts: AAN 71st Annual Meeting	No	Conference abstract
904	Risk factors for treatment failure in patients with giant cell arteritis treated with tocilizumab plus prednisone versus prednisone alone	No	Conference abstract
905	Utility of high definition MRI in monitoring disease activity in takayasu arteritis	No	Conference abstract
906	Management of takayasu arteritis: A systematic literature review informing the 2018 update of the eular recommendations for the management of large vessel vasculitis	No	Conference abstract
907	Metabolic signatures of pathogenic T cells in medium and large vessel vasculitis	No	Conference abstract
908	Vascular damage is less present in an early inception cohort in Takayasu's arteritis	No	Conference abstract
909	Clinical features of takayasu's arteritis from an inception cohort: Early disease is characterized by 'systemic inflammation'	No	Conference abstract
910	Is relapse rate of giant cell arteritis in real-life experience lower than in the controlled trials? results of a retrospective, multi-center cohort study	No	Conference abstract
911	Predictors of severe cranial ischemic complications in giant cell arteritis	No	Conference abstract
912	Evaluating the need for an acute rheumatology referral service	No	Conference abstract
913	Development and validation of case-finding algorithms for the identification of patients with giant cell arteritis and takayasu's arteritis in large healthcare administrative databases	No	Conference abstract
914	Cooperation of t follicular helper cells and b cells in tertiary lymphoid structures in takayasu arteritis	No	Conference abstract
915	Rheumatic toxicities associated with immune checkpoint inhibitors: An observational, retrospective, pharmacovigilance study	No	Conference abstract
916	Prevalence of occult hepatitis B in rheumatologic patients on and before starting immunosuppressants	No	Conference abstract
917	Exercise improves arterial inflammation in childhood-onset takayasu arteritis: A randomized controlled trial	No	Conference abstract
918	Efficacy and safety of tocilizumab in giant cell arteritis: A monocentric real-life experience	No	Conference abstract
919	Extravascular inflammatory manifestations of Takayasu arteritis in a monocentric cohort	No	Conference abstract
920	Change in vascular 18f-fluorodeoxyglucose positron emission tomography activity with treatment in large vessel vasculitis in relation to clinical and serologic assessment	No	Conference abstract
921	Acute coronary syndrome in young subjects: Extend the etiological spectrum!	No	Conference abstract
922	Risk of potential glucocorticoid-related adverse events in patients with giant cell arteritis: Results from a us-based electronic health records database	No	Conference abstract
923	Clinical benefit of ferumoxytol whole body vascular imaging including the central nervous system in pediatric patients	No	Conference abstract
924	Survival of large vessel giant cell arteritis in northern Italy during a 26-year period : No correlation with demographical, clinical, laboratory and imaging data	No	Conference abstract
925	Validation of a novel disease classification in hacettepe takayasu arteritis cohort	No	Conference abstract
926	Ultrasound cut-off value for intima-media thickness of the axillary arteries in patients with chronic large-vessel giant cell arteritis	No	Conference abstract
927	Giant cell arteritis. treatment with tocilizumab	No	Conference abstract
928	Aberrant pd-1 and vista expression on cd4+th-cells in giant cell arteritis	No	Conference abstract
929	Aberrant PD-1 and vista expression on CD45RA+CD25DIM TH-cells in giant cell arteritis	No	Conference abstract
930	Are childhood-onset and adult-onset takayasu arteritis similar in terms of clinical features and disease course?	No	Conference abstract
931	Tocilizumab in giant cell arteritis. Route of administracion: Intravenous or subcutaneous	No	Conference abstract
932	Efficacy and safety of tocilizumab in giant cell arteritis independently of the inicial prednisone dose	No	Conference abstract
933	Time of disease evolution and efficacy of tocilizumab in giant cell arteritis	No	Conference abstract
934	Ischemic and systemic symptoms in giant cell arteritis patients, response to tocilizumab	No	Conference abstract
935	Use of tocilizumab in aortitis. a multicenter study of 79 patients	No	Conference abstract
936	Tocilizumab in aortitis: A multicenter study of 79 patients	No	Conference abstract
937	Response to tocilizumab in patients with giant cell arteritis, according to ischemic vs systemic symptoms	No	Conference abstract
938	Tocilizumab in giant cell arteritis: Route of administration: Intravenous or subcutaneous	No	Conference abstract
939	Tocilizumab in giant cell arteritis: The safest and most effective initial dose of prednisone	No	Conference abstract
940	Efficacy of tocilizumab in giant cell arteritis, independent of the time of disease evolution	No	Conference abstract
941	Differences and characteristics of primary large vessel vascultis and large vessel vasculitis associated with giant cell arteritis. study of 28 cases from the same center	No	Conference abstract
942	Drug retention and discontinuation reasons between eight biologics in patients with takayasu's arteritis: A single-center experienced	No	Conference abstract
943	Drug retention and discontinuation reasons between seven biologics in patients with takayasu's arteritis: A single-center experience	No	Conference abstract
944	Severe large vessels vasculitis with toe gangrene in a young child	No	Conference abstract
945	18F-FDG PET/CT is useful in the evaluation of treatment response with tocilizumab in patients with large vessel vasculitis	No	Conference abstract
946	Evaluation of treatment response to tocilizumab with 18F-PET/CT in patients with large vessel vasculitis	No	Conference abstract
947	Attomolar quantification of antibody subtypes for autoimmune diseases using plasma microarrays	No	Conference abstract
948	Female sex and age at diagnosis are associated with a decreased possibility of drug discontinuation in giant cell arteritis: Data from a multicenter prospective cohort of 177 patients	No	Conference abstract
949	Inhibition of cell proliferation and promotion of interleukin-8 production by T-614 in cultured human aortic adventitial fibroblasts	No	Conference abstract
950	Gm-csf pathway signature identified in temporal artery biopsies of patients with giant cell arteritis	No	Conference abstract
951	The role of PET/CT in the management of giant cell arteritis	No	Conference abstract
952	Long-term efficacy and safety of leflunomide treatment in takayasu arteritis: Case series from the east china cohort	No	Conference abstract
953	Long-term clinical and surgical outcomes of takayasu arteritis patients with aortitis: Case series from the east china cohort	No	Conference abstract
954	Patients with cancer and preexisting autoimmune and inflammatory diseases treated by anti-programmed death 1 (PD-1) antibodies at gustave roussy cancer center	No	Conference abstract
955	Endovascular treatment of thoracoabdominal aneurysm in Takayasu arteritis	No	Conference abstract
956	Patient with vasculitic peripheral neuropathy affecting bilateral upper and lower extremity distal limbs: A case report	No	Conference abstract
957	Macrophage subpopulations in inflammatory lesions in arteries from takayasu arteritis patients	No	Conference abstract
958	Bilateral internuclear ophthalmoplegia and third nerve palsy in giant cell arteritis	No	Conference abstract
959	Takayasu's arteritis and inflammatory bowel diseases: Different immune-mediated disorders or a rare extra-intestinal manifestation?: Case series and literature review	No	Conference abstract
960	Renal balloon angioplasty in takayasu arteritis (TA)	No	Conference abstract
961	Chorioretinal thickness tracks disease activity in clinical ANCA vasculitis	No	Conference abstract
962	Utility of coronary calcium scoring (CCS) in the spectrum of connective tissue disorders (CTDs) for the evaluation of subclinical coronary atherosclerosis-a systematic review	No	Conference abstract
963	Polymyalgia rheumatica associated with giant cell arteritis configures a subtype with lower mortality within giant cell arteritis	No	Conference abstract
964	A CASE OF PULMONARY ARTERY PSEUDOANEURYSM IN A PATIENT WITH GOUT: AN EMERGING RELATIONSHIP AND NEW CONSIDERATIONS	No	Conference abstract
965	Takayasu arteritis: Review of diagnostic and classification criteria in a 9 case series	No	Conference abstract
966	Poor-prognosis factors of systemic vasculitides with gastrointestinal involvement: Data from a large retrospective study	No	Conference abstract
967	Mucosal associated invariant T cells in giant cell arteritis	No	Conference abstract
968	Giant cell arteritis and takayasu arteritis: Two sides of the same coin in an elderly female?	No	Conference abstract
969	Serum biomarker profile of indian patients with takayasu's arteritis: Relation with early and late angiographic progression	No	Conference abstract
970	Glucocorticoids in incident ANCA-associated vasculitis (AAV) patients-a study of routine clinical practice in the eu demonstrates Prolonged Use and Temporal Relationship to Adverse Events and Infections	No	Conference abstract
971	Clinical subsets in giant cell arteritis	No	Conference abstract
972	An atypical presentation of anti-HU receptor meningoencephalitis	No	Conference abstract
973	Update of the EULAR recommendations lage vessel vasculitis management	No	Conference abstract
974	Successful treatment of chronic neutrophilic leukaemia and associated giant cell arteritis with the combination of ruxolitinib and azacytidine	No	Conference abstract
975	Kidney autotransplantation: Long-term outcomes and complications. 26-years experience in a tertiary hospital	No	Conference abstract
976	The eyes have it: Rare manifestations of adult-onset IGA vasculitis	No	Conference abstract
977	A clinical scoring system for risk stratification of giant cell arteritis	No	Conference abstract
978	ES22.05 Role in Thymic Epithelial Tumours	No	Conference abstract
979	Signifcantly decreased histdine/tyrosine rato in ANCA-associated vasculits compared to takayasu's arterits: A marker for infammaton	No	Conference abstract
980	All headaches are not gca	No	Conference abstract
981	Distribution of macrophage subsets in temporal artery biopsies of patients with giant cell arteritis	No	Conference abstract
982	Performance of a fast track pathway for the diagnosis of giant cell arteritis (GCA) and using colour duplex ultrasound (CDUS) - New zealand experience	No	Conference abstract
983	Childhood-onset Takayasu's arteritis (TAK) is clinically more active, however has similar cumulative damage compared to adult-onset TAK	No	Conference abstract
984	Stratified glucocorticoid monotherapy is effective for most cases of giant cell arteritis	No	Conference abstract
985	Healed temporal arteritis. analysis of patients referred to rheumatology with a diagnosis of temporal arteritis	No	Conference abstract
986	Identification of target antigens for anti-endothelial cell antibodies in patients with takayasu's arteritis using proteomics	No	Conference abstract
987	The usefulness of 18F-fluorodeoxyglucose positron emission tomography CT (18F-FDG PET/CT) as an imaging biomarker in Takayasu arteritis treated with Tocilizumab	No	Conference abstract
988	Involvement of iliofemoral and axillary arteries in PET-CT may be associated with atherosclerotic risk factors in Takayasu's arteritis	No	Conference abstract
989	Interleukin-27 in takayasu's arteritis: Serum levels and relationship with disease activity	No	Conference abstract
990	TOCILIZUMAB: Is out of sight really out of mind?	No	Conference abstract
991	Plasma microvesicle analysis in takayasu arteritis reveals a distinct endothelial and platelet phenotype	No	Conference abstract
992	Peripheral blood chemokine profile in takayasu arteritis	No	Conference abstract
993	Explore the diagnostic criteria for takayasu arteritis	No	Conference abstract
994	M1-to-M2 phenotype shift of macrophages in vascular tissue of takayasu arteritis	No	Conference abstract
995	Dynamic distribution and phenotype shift from m1 to M2 of macrophages in vascular lesions of naïve and treated patients with Takayasu arteritis	No	Conference abstract
996	Utility of serum free light chains, antiphospholipid antibodies, and cytokines in giant cell arteritis	No	Conference abstract
997	Statins reduce relapse rate in takayasu arteritis	No	Conference abstract
998	Large vessel vasculitis and sarcoidosis: Co-existence or one disease?	No	Conference abstract
999	Autoimmune/inflammatory syndrome induced by adjuvants due to silicone breast implant and rheumatic diseases	No	Conference abstract
1000	Management of gca and ra in patients with chronic suppurative lung disease	No	Conference abstract
1001	Neurological sequelae of herpes zoster ophthalmicus	No	Conference abstract
1002	The gastroenterologist's biggest fear-when the cure is worse than the disease	No	Conference abstract
1003	Presentation and management of giant cell arteritis in a real-world setting (Artemis study)	No	Conference abstract
1004	Corticosteroid exposure in trials testing immunosuppressive drugs for giant cell arteritis: The effect of undertreatment	No	Conference abstract
1005	Color doppler ultrasound for the diagnosis of giant cell arteritis in montreal: A Canadian single center experience	No	Conference abstract
1006	Pharmacokinetics and pharmacodynamics of tocilizumab in combination with prednisone tapering in patients with giant cell arteritis: 3-year results from a randomized controlled phase 3 trial	No	Conference abstract
1007	Prescribing methotrexate in polymyalgia rheumatica: A missed opportunity	No	Conference abstract
1008	New use for tociluzimab in giant cell arteritis: will this change the drug treatment algorithm?	No	Conference abstract
1009	Leukocytoclastic vasculitis due to azathioprine	No	Conference abstract
1010	Tocilizumab in CAA-related inflammation	No	Conference abstract
1011	Effectiveness and safety of off-label use of tocilizumab in autoimmune diseases : A multicenter study in internal medicine departments	No	Conference abstract
1012	Effectiveness and safety of off-label use of tocilizumab in refractory autoimmune diseases: A multicenter study	No	Conference abstract
1013	A case for continuing tocilizumab beyond 12 months in giant cell arteritis?	No	Conference abstract
1014	Cardiovascular treatment and the incidence of giant cell arteritis (GCA)-a population-based case-control study	No	Conference abstract
1015	Disease Activity in Takayasu's Arteritis Affects Long-term Graft Related Outcomes	No	Conference abstract
1016	Experience with the use of rituximab for the treatment of systemic autoimmune diseases (SAD) in a tertiary hospital	No	Conference abstract
1017	Results of a systematic literature review informing the 2018 update of the eular recommendations for the management of large vessel vasculitis: Evidence to guide the management of giant cell arteritis	No	Conference abstract
1018	The impact of disease extent and severity detected by quantitative ultrasound analysis in the diagnosis and outcome of giant cell arteritis: Results from the temporal arterybiopsy versus ultrasound (tabul) study and validation in an independent cohort	No	Conference abstract
1019	Patients with giant cell arteritis have a lower HbA1c compared to controls	No	Conference abstract
1020	Efficacy of Leflunomide for Treatment of Vasculitis	No	Conference abstract
1021	Assessment of radiologic damage in large-vessel vasculitis (combined arteritis damage score, cards): A validation study	No	Conference abstract
1022	Long-term efficacy and safety of tocilizumab in patients with refractory takayasu arteritis: Final results from the takt study	No	Conference abstract
1023	Long-term outcome of tocilizumab for patients with giant cell arteritis: Results from part 2 of the GiACTA trial	No	Conference abstract
1024	Anti-GAD65 antibody mediated systemic small vessel vasculitis with CNS involvement presenting as refractory status epilepticus and stiff-limb syndrome	No	Conference abstract
1025	An acute coronary syndrome reveals a Takayasu's arteritis in a young female	No	Conference abstract
1026	Sudden cardiac death in a young woman with Takayasu's arteritis	No	Conference abstract
1027	Thrombosis and cardiovascular events among patients with ANCA associated vasculitis and its implication. a-32 year cohort study	No	Conference abstract
1028	Persistent low-grade vascular inflammation in large vessel vasculitis: A longitudinal study using fully integrated 18f-fdg pet/mr	No	Conference abstract
1029	Giant-cell arteritis associated with myeloproliferative neoplasms: A retrospective case-control study	No	Conference abstract
1030	Adventitial fibroblast, an important actor in giant cell arteritis	No	Conference abstract
1031	Adventitial fibroblast, an important player in giant cell arteritis	No	Conference abstract
1032	An atypical case of gca: An innocuous presentation ending with ophthalmic complications and cerebral vasculitis	No	Conference abstract
1033	Prevalence of anxiety and depression in a cohort of patients with rheumatic diseases on biological infusions	No	Conference abstract
1034	Profiling the autoantibody repertoire in vasculitis	No	Conference abstract
1035	The diagnostic performance of ultrasound doppler in a fast-track pathway for giant cell arteritis	No	Conference abstract
1036	A phase 2, randomized, double-blind placebo-controlled study to test the efficacy and safety of mavrilimumab in giant cell arteritis: Study design and methodology	No	Conference abstract
1037	Healthcare burden and cost of illness of giant cell arteritis in the italian region of friuli venezia giulia: A 17-year integrative analysis of digital administrative databases	No	Conference abstract
1038	Initial clinical presentation is associated with outcome in Takayasu's arteritis	No	Conference abstract
1039	RS3PE syndrome as a rare diferential diagnosis in edema of the upper extremity. Presentation of two patients with edema refractory to de-resuscitation after volume overload in sepsis	No	Conference abstract
1040	Long-term biological treatment in large vessels vasculitis: A retrospective single center study on 30 patients from 2011 to 2018	No	Conference abstract
1041	Long-term biological treatment in 30 patients with large vessels vasculitis: 8 years' experience of a single italian center	No	Conference abstract
1042	Elevated proliferative capacity of CD8+ t cells in giant cell arteritis	No	Conference abstract
1043	Interleukin-1β expressing inflammatory macrophages in temporal arteries affected by giant cell arteritis	No	Conference abstract
1044	Tocilizumab treatment for large vessels vasculitis: Real life preliminary experiences	No	Conference abstract
1045	Evaluation of novel serum biomarkers of disease activity in giant cell arteritis, takayasu's arteritis, polyarteritis nodosa, and eosinophilic granulomatosis with polyangiitis	No	Conference abstract
1046	Giant cell arteritis diagnostic workup among medicare beneficiaries	No	Conference abstract
1047	Augmented IL-6 implies un-severe vascular stenosis in takayasu's arteritis: A cross-sectional study based on ECTA cohort	No	Conference abstract
1048	Factors associated with tissue-specific distribution of 18f-fluorodeoxyglucose in positron emission tomography in large-vessel vasculitis	No	Conference abstract
1049	Outcomes of patients treated with tocilizumab or abatacept as steroid-sparing agents with giant cell arteritis	No	Conference abstract
1050	Persistent inflammation despite Tocilizumab treatment in 2 patients with large vessel vasculitis and aortic involvement requiring aortic valve replacement	No	Conference abstract
1051	Efficacy and safety of tocilizumab in patients with giant cell arteritis and visual disturbances	No	Conference abstract
1052	Large vessel vasculitis associated with common iliac artery aneurysm and limb ischaemia	No	Conference abstract
1053	Adult primary central nervous system vasculitis treatment and course: A long-term follow-up study	No	Conference abstract
1054	PET/CT vascular findings at baseline and six months in patients with newly diagnosed giant cell arteritis	No	Conference abstract
1055	Development of large vessel vasculitis including aortitis in a patient with deficiency of the IL-1 receptor antagonist (DIRA) points to converging roles of IL-1 and TNF in vascular pathogenesis recapitulating findings from a murine model	No	Conference abstract
1056	Neurological systemic lupus erythematous: MRI findings	No	Conference abstract
1057	Giant cell arteritis with intracranial vasculitis: A case series	No	Conference abstract
1058	Multi-method characterization of infection in ANCA-associated vasculitis: Results: from a longitudinal, matched-cohort data linkage study	No	Conference abstract
1059	Serum transforming growth factor-b in takayasu arteritis - A clue for a potential failure of this anti- inflammatory pathway in arterial inflammation?	No	Conference abstract
1060	Hospitalization in adult patients with primary systemic vasculitis in atertiary care center	No	Conference abstract
1061	A Multi-Center, randomized, double-blind, placebo-controlled, parallel group study to evaluate the efficacy and safety of sirukumab in the treatment of patients with giant cell arteritis	No	Conference abstract
1062	Resolution of vascular inflammation in patients with giant cell arteritis receiving glucocorticoids, methotrexate or tocilizumab Treatment: Data from the Italian/German RIGA Study	No	Conference abstract
1063	Resolution of vascular inflammation in patients with giant cell arteritis receiving glucocorticoids, methotrexate or tocilizumab treatment-data from the Italian/ German Riga study	No	Conference abstract
1064	Real life experience of tocilizumab for takayasu arteritis	No	Conference abstract
1065	Maternal and perinatal outcome of pregnancy in women with auto immune disorder: A retrospective analysis	No	Conference abstract
1066	Assessment and predictors of response to steroid monotherapy in patients of takayasu arteritis in bangladeshi population: An open-label clinical trial	No	Conference abstract
1067	Efficacy of tocilizumab use in giant cell arteritis (GCA) and takayasu arteritis (TA) patients allowing glucocorticoid dose reduction	No	Conference abstract
1068	Large vessel vasculitis with rapidly expanding aortic aneurysm	No	Conference abstract
1069	03:00 PM Abstract No. 335 Endovascular success of renal artery stenting in takayasu arteritis and its long-term outcome	No	Conference abstract
1070	Clinical outcomes of patients with giant cell arteritis with polymyalgia symptoms only vs cranial symptoms only treated with tocilizumab or Placebo in a Randomized Clinical Trial	No	Conference abstract
1071	Clinical outcomes of patients with giant cell arteritis with polymyalgia symptoms only vs cranial symptoms only treated with tocilizumab or placebo in the giacta trial	No	Conference abstract
1072	Visual impairment in patients with giant cell arteritis treated with tocilizumab in realworld clinical practice	No	Conference abstract
1073	HLA polymorphisms in takayasus's arteritis patients in Serbia	No	Conference abstract
1074	Long-term outcome of tocilizumab for patients with giant cell arteritis: Results from part 2 of a randomized controlled phase 3 trial	No	Conference abstract
1075	Time to flare in patients with new-onset versus relapsing giant cell arteritis treated with tocilizumab or placebo plus prednisone Tapering: 3-Year Results from a Randomized Controlled Phase 3 Trial	No	Conference abstract
1076	Effects of baseline prednisone dose on remission and disease flare in patients with giant cell arteritis treated with tocilizumab in a phase 3 randomized controlled trial	No	Conference abstract
1077	Treatment of gca	No	Conference abstract
1078	Long-term outcome of tocilizumab for patients with giant cell arteritis: Results from part 2 of the giacta trial	No	Conference abstract
1079	Effects of baseline prednisone dose on remission and disease flare in patients with giant cell arteritis treated with tocilizumab in the giacta trial	No	Conference abstract
1080	Can a one-hour quantitative assessment of FDG-PET-CT (Modified-PETVAS) be useful in Takayasu's arteritis?	No	Conference abstract
1081	Pretransplant risk factors for calcineurin inhibitor-induced encephalopathy and limbic encephalitis following allogeneic hematopoietic cell transplantation	No	Conference abstract
1082	Risk of vasculitis associated with inflammatory bowel diseases: Evidence for a role of TNF-α blockers	No	Conference abstract
1083	Takayasu's arteritis: Beyond the vessels	No	Conference abstract
1084	Efficacy and safety of tocilizumab in giant cell arteritis: A monocentric real-life experience	No	Conference abstract
1085	Metabolic encephalopathy secondary to diabetic ketoacidosis	No	Conference abstract
1086	Risk factors for treatment failure in patients with giant cell arteritis treated with tocilizumab plus prednisone versus prednisone Alone	No	Conference abstract
1087	Clinical outcomes of patients with giant cell arteritis treated with tocilizumab in real-world clinical practice	No	Conference abstract
1088	Clinical outcomes of patients with giant cell arteritis and polymyalgia rheumatica symptoms treated with tocilizumab in routine clinical practice	No	Conference abstract
1089	Pleuritic chest pain: A diversion maneuver	No	Conference abstract
1090	Childhood Takayasu arteritis: Characteristics and outcomes of a Mexican cohort	No	Conference abstract
1091	Case 2 discussant: Long term efficacy of remission-maintenance regimens for gpa	No	Conference abstract
1092	Bacterial enteritis as a red herring in workup for fever of unknown origin	No	Conference abstract
1093	Comparison of efficacy and safety between tocilizumab and cyclophosphamide in treating patients with takayasu's arteritis	No	Conference abstract
1094	Fundamental difference in macrophage between giant cell arteritis and coronary artery disease	No	Conference abstract
1095	GM-CSF is a pro-inflammatory cytokine in experimental vasculitis of medium and large arteries	No	Conference abstract
1096	Periaortitis and coronary arteritis in Igg4-related disease: Eastern mediterranean experience gozde	No	Conference abstract
1097	Long-term clinical course and outcomes of 2013 patients with Takayasu arteritis	No	Conference abstract
1098	The establishment of reference value intervals for plasma pentraxin-3 in healthy volunteers and clinical application in patients with Takayasu's arteritis	No	Conference abstract
1099	Long term safety of biologics and biosimilars in pediatric rheumatic diseases: An experience from a single North Indian Centre	No	Conference abstract
1100	Efficacy of bilateral temporal artery biopsies and sectioning of the entire block of tissue for the diagnosis of temporal arteritis	No	Conference abstract
1101	Real life experience of tocilizumab for the management of giant cell arteritis in fife, Scotland	No	Conference abstract
1102	Visual loss in patients with giant cell arteritis treated with tocilizumab	No	Conference abstract
1103	The performance of the suggested expansion of the 1990 ACR criteria with the original ACR 1990 criteria in giant cell arteritis patients	No	Conference abstract
1104	Prevalence of occult hepatitis in rheumatological patients on and before starting immunosuppressants	No	Conference abstract
1105	Steroid sparing agents in polymyalgia rheumatica: A systematic review	No	Conference abstract
1106	Low immunogenicity in patients with giant cell arteritis treated with tocilizumab: 3-year results from the randomized controlled portion and open-label follow-up of a phase 3 trial	No	Conference abstract
1107	Interleukin-6 inhibition with tocilizumab for the treatment of giant cell arteritis and polymyalgia rheumatica in patients with serious comorbidities	No	Conference abstract
1108	Association between altered microrna expression and arterial wall remodeling in giant cell arteritis	No	Conference abstract
1109	Serious infections in 134 patients with giant cell arteritis with tocilizumab in clinical practice. frequency, type and clinical associations	No	Conference abstract
1110	Switch or swap strategy in takayasu arteritis patients failing tnfa inhibitors?	No	Conference abstract
1111	Efficacy and safety of infliximabbiosimilar in takayasu arteritis (takasim): A monocentric, observational, prospective, open-label study	No	Conference abstract
1112	Epidemiology and outcomes of surgically resected thoracic aortitis in an Australian cohort	No	Conference abstract
1113	Rheumatology 'hot clinic' in a teaching hospital-what can be expected?	No	Conference abstract
1114	An HLA association study with takayasu's arteritis in a south tunisian population	No	Conference abstract
1115	Elevated complement 3 indicates disease activity in takayasu arteritis	No	Conference abstract
1116	GM-CSFR pathway is implicated in pathogenic inflammatory mechanisms in giant cell arteritis	No	Conference abstract
1117	Clinical course and therapy response in takayasu arteritis: Comparision between childhood and adult onset	No	Conference abstract
1118	Systemic vasculitis treatment, dominican republic	No	Conference abstract
1119	Assessing the safety of treatment cessation in takayasu arteritis	No	Conference abstract
1120	Large vessel vasculitis in a cohort of children with resistant kawasaki disease in singapore	No	Conference abstract
1121	Treatment of giant cell arteritis with tocilizumab in clinical practice in Sweden	No	Conference abstract
1122	A single-center investigation on the prevalence of malignancies in patients with polymyalgia rheumatica and giant cell arteritis by way of 18F-FDG PET/CT: A prospective cohort study	No	Conference abstract
1123	Elevated expression of pyruvate kinase m2 in giant cell arteritis	No	Conference abstract
1124	Clinical profile and risk factors of childhood Takayasu's arteritis with an initial presentation of heart failure: In comparison with patients out of heart failure	No	Conference abstract
1125	Differences in muscle properties in GCA patients compared to healthy controls as assessed by quantitative MRI	No	Conference abstract
1126	Myeloid malignancies, systemic autoimmune diseases and cardiovascular risk: an underreported association?	No	Conference abstract
1127	Telemedicine consultations in polymyalgia rheumatica patients. A two years' experience report	No	Conference abstract
1128	Clinical and biological features distinguish myeloid diseases from myeloid disorders associated with autoimmune diseases	No	Conference abstract
1129	Improved survival in patients with giant cell arteritis: A population-based cohort study	No	Conference abstract
1130	Influence of IL17a gene on the pathogenesis of immunoglobulin-a vasculitis	No	Conference abstract
1131	Use of biological therapy in a cohort of patients with takayasu arteritis in a third level hospital	No	Conference abstract
1132	A preliminary data-driven anatomic classification for childhood Takayasu arteritis (CTA)	No	Conference abstract
1133	Expression of B cell chemokine-chemokine receptor pathways is altered in giant cell arteritis	No	Conference abstract
1134	Progressive ischemic strokes with malignant cerebral edema in a patient with concomitant varicella zoster virus(VZV)vasculopathy and giant cell arteritis(GCA)	No	Conference abstract
1135	Undertaking an integrated nurse led review (INCLUDE) for patients with inflammatory conditions: Does it change management of morbidities?	No	Conference abstract
1136	Circulating regulatory T cells were absolutely decreased in takayasu's arteritis patients	No	Conference abstract
1137	Performance of PET vascular activity score (PETVAS) for qualitative and quantitative inflammatory activity assessment in takayasu's arteritis patients: Comparison with SUVmaxinflammatory biomarkers	No	Conference abstract
1138	The effect of prophylactic dose of trimethoprim-sulfamethoxazole on serum creatinine in japanese patients with connective tissue diseases	No	Conference abstract
1139	Childhood-onset takayasu arteritis: A single center case series of atypical and varied presentations	No	Conference abstract
1140	Risk factors for cytomegalovirus infection in patients with autoimmune diseases	No	Conference abstract
1141	CORONARY ARTERY ECTASIA PRESENTING AS A STEMI	No	Conference abstract
1142	Involvement of the pulmonary arteries in patients with takayasu arteritis	No	Conference abstract
1143	Abstract No. 679 Endovascular revascularization of bald aortic arch in patients of nonspecific aortoarteritis presenting with features of cerebral ischemia-an experience from tertiary care center	No	Conference abstract
1144	Autologous non-myeloablative hematopoietic stem cell transplantation for refractory takayasu arteritis: A retrospective multicentre case-series from the autoimmune diseases working party (ADWP) of the European society for blood and marrow transplantation (EBMT)	No	Conference abstract
1145	CHANGE OF LUNG MECHANICS AND DEAD SPACE FRACTION IN PATIENTS WITH DIFFUSE ALVEOLAR HEMORRHAGE REQUIRING PRONE POSITIONING: A CASE SERIES	No	Conference abstract
1146	Effectiveness of subcutaneous tocilizumab therapy in neuromyelitis optica spectrum disorder	No	Conference abstract
1147	ANA testing in the (VERY) elderly: Expectation versus reality	No	Conference abstract
1148	Suspensive efficacy of tocilizumab in treatment-naïve patients with takayasu arteritis: Tocitaka French prospective multicenter open-labelled trial	No	Conference abstract
1149	Efficacy and safety of TNF-a antagonists and tocilizumab in takayasu arteritis: Multicenter European retrospective study of 203 patients	No	Conference abstract
1150	Infliximab is an effective glucocorticoidsparing treatment for takayasu arteritis: Results of a multicenter open-label prospective study	No	Conference abstract
1151	Efficacy of adjunctive methotrexate in patients with giant cell arteritis treated with tocilizumab plus prednisone tapering: subanalysis of the giacta trial	No	Conference abstract
1152	Diagnostic validity of ultrasound including extra-cranial arteries in giant cell arteritis	No	Conference abstract
1153	The effect of a nurse-led prednisolone tapering regime in polymyalgia rheumatica: A retrospective cohort study	No	Conference abstract
1154	Association between specimen length and number of sections and diagnostic yield of temporal artery biopsy: A retrospective, single center experience over a 21 years' period	No	Conference abstract
1155	Comparison of the performance of the 1990 ACR classification criteria and the giacta inclusion criteria for the classification of GCA: Results from a single-centre study	No	Conference abstract
1156	Bone metabolism assessment in patients with recent diagnosis of giant cell arteritis	No	Conference abstract
1157	Usefulness of superb micro-vascular imaging(SMI) to detect silent vasculitic disease activity in 2 cases of takayasu arteritis	No	Conference abstract
1158	A case of oculomotor nerve palsy in an uncontrolled diabetic	No	Conference abstract
1159	Tocilizumab in refractory takayasu arteritis. open-label national multicenter study of 53 patients of clinical practice	No	Conference abstract
1160	Steroid sparing effect, lower incidence of disease relapse and diabetes in giant cell arteritis treated with immunosuppressors ab initio or very early: A multicenter retrospective case-control study	No	Conference abstract
1161	Effect of tocilizumab on vascular inflammation by 18F-fluorodeoxyglucose positron emission tomography: A prospective, longitudinal study	No	Conference abstract
1162	Angiographic progression of disease in large-vessel vasculitis	No	Conference abstract
1163	Strokes in the young: A rising concern	No	Conference abstract
1164	Monocentric retrospective study of the sensivity of old and recent criteria for the diagnosis of Giant cell arteritis and ANCA vasculitis	No	Conference abstract
1165	Large vessel vasculitis involving the aorta: A retrospective analysis	No	Conference abstract
1166	Vasculitis by any other name would present just the same	No	Conference abstract
1167	Takayasu arteritis and sacroiliitis: A casecontrol study	No	Conference abstract
1168	CD8+ T cells have an elevated proliferative capacity in giant cell arteritis	No	Conference abstract
1169	Tocilizumab for giant cell arteritis: Real world experience in a single UK centre	No	Conference abstract
1170	Vasculitis associated with myelodysplastic syndrome and chronic myelomonocytic leukemia: french multicenter case control study	No	Conference abstract
1171	Development and outcome of aortic complications during tocilizumab treatment of GCA and histopathologic evidence of residual inflammation-a case series	No	Conference abstract
1172	Is positron emission tomography/magnetic resonance imaging (PET/MRI) a reliable tool for detecting vascular activity in treated childhood-onset Takayasu's arteritis (C-TA)? A multicenter study	No	Conference abstract
1173	Developing a pathway for tocilizumab treatment in giant cell arteritis: A south london regional experience	No	Conference abstract
1174	Efficacy & safety of tocilizumab in GCA: A multi-centre experience of NHS clinical practice	No	Conference abstract
1175	A meta-analysis of giant cell arteritis temporally and across regions	No	Conference abstract
1176	Use of whole-body magnetic resonance to identify potential diagnostic clues in children with fever of unknown origin (FUO)	No	Conference abstract
1177	Diabetes may confer protection from giant cell arteritis: Results from a large inception cohort	No	Conference abstract
1178	Maintained benefit in health-related quality of life of patients with giant cell arteritis treated with tocilizumab plus prednisone tapering: Results from the open-label, long-term extension of a phase 3 randomized controlled trial	No	Conference abstract
1179	Time to flare and glucocorticoid exposure in patients with new-onset versus relapsing giant cell arteritis treated with tocilizumab or placebo plus prednisone tapering: 3-year results from a randomized controlled phase 3 trial	No	Conference abstract
1180	Activation of toll-like receptors in peripheral blood mononuclear cells of takayasu arteritis patients	No	Conference abstract
1181	Cranial-limited and large-vessel giant cell arteritis: Presenting features and outcome	No	Conference abstract
1182	Takayasu's arteritis: Recognizing an old enemy	No	Conference abstract
1183	Are the neutrophil/lymphocyte ratio (nlr) and platelet/lymphocyte ratio (plr) useful to compared with acute phase reactants (esr/crp) for diagnosis and prognosis of patients with active takayasu's arteritis (tak)?: An analysis based on roc and kaplan-meier curves in a latin american population	No	Conference abstract
1184	A retrospective analysis of aortitis cases from radiology reports in a London teaching hospital: Implications for screening and management	No	Conference abstract
1185	Mass spectrometry identifies novel biomarkers in giant cell arteritis, useful in patients on interleukin-6 receptor blockade	No	Conference abstract
1186	No evidence for disturbed th1 and Th17 frequencies in gca and pmr patients-a study in the groningen GPS cohort	No	Conference abstract
1187	Pregnancy outcomes in patients with takayasu's arteritis: case series	No	Conference abstract
1188	The efficacy of tocilizumab on the treatment of takayasu arteritis in chinese children	No	Conference abstract
1189	PET/MR findings in large vessel vasculitis in children	No	Conference abstract
1190	TAKE A CHILL PILL: CRYOBIOSPY USED TO DIAGNOSE ISOLATED PULMONARY CAPILLARITIS CAUSING DIFFUSE ALVEOLAR HEMORRHAGE	No	Conference abstract
1191	Undiagnosed rheumatic disease in newly presenting mgus patient	No	Conference abstract
1192	COVID-19 associated aortitis	No	Conference abstract
1193	Prevalence of uba1 mutations in mds/cmml patients with systemic inflammatory and autoimmune disease	No	Conference abstract
1194	Neurotoxicity related to CAR T-cell therapy in patients with secondary central nervous system lymphoma	No	Conference abstract
1195	CLOT OR NOT? AN UNUSUAL CTEPH MIMIC	No	Conference abstract
1196	Cyclophosphamide could be a better choice than methotrexate as induction treatment for patients with more severe Takayasu's arteritis	No	Conference abstract
1197	DIAGNOSIS AND MANAGEMENT OF GIANT CELL ARTERITIS PATIENTS IN CARDIFF AND VALE UNIVERSITY HEALTH BOARD (JANUARY 2017-FEBRUARY 2020)	No	Conference abstract
1198	SEVERE GLOMERULAR MICROANGIOPATHY IN A PATIENT WITH NEPHROTIC SYNDROME FOLLOWING TAKAYASU ARTERITIS	No	Conference abstract
1199	FIBROBLAST ACTIVATION PROTEIN AS A LINK between INFLAMMATION and VASCULAR REMODELING in GIANT CELL ARTERITIS	No	Conference abstract
1200	Is CTLA4 targeting the Achilles' heel of Merkel cell carcinoma?	No	Conference abstract
1201	EFFICACY and SAFETY of TOFACITINIB VERSUS LEFLUNOMIDE TREATMENT in TAKAYASU ARTERITIS: A PROSPECTIVE STUDY	No	Conference abstract
1202	THE JOINT VASCULITIS REGISTRY in GERMAN-SPEAKING COUNTRIES (GEVAS)-SUBGROUP ANALYSIS of 131 GCA-PATIENTS REFERENCES	No	Conference abstract
1203	Prospective cohort of surgically-diagnosed aortitis at the Ottawa Hospital	No	Conference abstract
1204	A NOVEL CLUSTER OF CVAGD (COVID-19 VACCINE-ASSOCIATED GLOMERULAR DISEASE) - SEMIURBAN STUDY	No	Conference abstract
1205	COULD the RENIN-ANGIOTENSIN SYSTEM AFFECT the PROGNOSIS of GIANT CELL ARTERITIS? SINGLE-CENTRE RETROSPECTIVE OBSERVATIONAL STUDY	No	Conference abstract
1206	SECUKINUMAB in GIANT CELL ARTERITIS: the RANDOMISED, PARALLEL-GROUP, DOUBLE-BLIND, PLACEBO-CONTROLLED, MULTICENTRE PHASE 2 TITAIN TRIAL	No	Conference abstract
1207	Secukinumab in giant cell arteritis: a randomized, parallel-group, double-blind, placebo-controlled, multicenter phase 2 trial	No	Conference abstract
1208	Neurosonological evaluation of intra and extra-cranial circulation in a cohort of patients with takayasu arteritis with and without cerebrovascular events	No	Conference abstract
1209	HUMORAL and CELLULAR SARS-COV-2 VACCINE RESPONSES in PATIENTS with GIANT CELL ARTERITIS and POLYMYALGIA RHEUMATICA	No	Conference abstract
1210	Patient reported outcomes on quality of life in patients with giant cell arteritis and polymyalgia rheumatica	No	Conference abstract
1211	A distinct subset of YKL-40 expressing macrophages drive tissue destruction and neovascularisation in giant cell arteritis	No	Conference abstract
1212	Direct Comparison of Ultrasound, [18F]Fluorodeoxyglucose-Positron Emission Tomography/Computed Tomography and Magnetic Resonance Imaging: Early Diagnostics in Patients Suspected of Giant Cell Arteritis	No	Conference abstract
1213	Increased il-6 production by effector B cells in giant cell arteritis and polymyalgia rheumatica	No	Conference abstract
1214	Increased IL-6 production by effector b cells in giant cell arteritis and polymyalgia rheumatica	No	Conference abstract
1215	Clinical outcomes of patients with giant cell arteritis treated with tocilizumab in real-world clinical practice	No	Conference abstract
1216	Clinical outcomes of patients with giant cell arteritis and polymyalgia rheumatica symptoms treated with tocilizumab in routine clinical practice	No	Conference abstract
1217	Clinical outcomes of patients with giant cell arteritis treated with tocilizumab in real-world clinical practice	No	Conference abstract
1218	Characteristics of giant cell arteritis flares after successful treatment with tocilizumab: results from the long-term extension of a randomized controlled phase 3 trial	No	Conference abstract
1219	TOCILIZUMAB in COMBINATION with 8 WEEKS of PREDNISONE for GIANT CELL ARTERITIS	No	Conference abstract
1220	Utility of crp and esr in the diagnosis of giant cell arteritis relapse in a phase 2 trial of mavrilimumab	No	Conference abstract
1221	Utility of CRP and ESR in the assessment of giant cell arteritis relapse in a phase 2 trial of mavrilimumab	No	Conference abstract
1222	Risk factors for treatment failure in patients with giant cell arteritis treated with tocilizumab plus prednisone versus prednisone alone	No	Conference abstract
1223	Recognizing childhood inflammatory brain diseases in Canada	No	Conference abstract
1224	Aortoplasty in takayasu arteritis: Successful treatment of perioperative complications with ECMO	No	Conference abstract
1225	380 Evaluating the Use of Advanced Neuroimaging in the Emergency Department for Ocular Complaints	No	Conference abstract
1226	GREATER STEROID-SPARING EFFECT of TOCILIZUMAB THAN METHOTREXATE: A REAL-LIFE MONOCENTRIC EXPERIENCE	No	Conference abstract
1227	Abatacept as a BDMARD in steroid-refractory polymyalgia rheumatica	No	Conference abstract
1228	Clinical efficacy of tocilizumab in polymyalgia rheumatica: an open-label study	No	Conference abstract
1229	Takayasu's arteritis and renal artery aneurysm in a 35-year old female: A case report	No	Conference abstract
1230	EFFECTIVENESS of A SPACING-UP STRATEGY after ONE-YEAR COURSE of WEEKLY TOCILIZUMAB in PATIENTS with GIANT CELL ARTERITIS: A SINGLE-CENTRE PROSPECTIVE STUDY	No	Conference abstract
1231	Efficacy and safety of tocilizumab in giant cell arteritis: A monocentric real-life experience	No	Conference abstract
1232	Effectiveness and safety of infliximab dose escalation in patients with refractory takayasu arteritis: A real-life experience from a monocentric cohort	No	Conference abstract
1233	Plasma microvesicles as liquid biopsies of the arterial wall in large vessel vasculitis	No	Conference abstract
1234	The efficacy and safety of Tocilizumab and Tofacitinib in the treatment of Takayasu's arteritis: a real world study	No	Conference abstract
1235	Evaluation of Ovarian Reserve Using Anti-Mullerian Hormone Levels in Adolescents with Systemic Rheumatic Disease Compared to Healthy Controls	No	Conference abstract
1236	Giant cell arteritis treatment patterns and rates of serious infections	No	Conference abstract
1237	Somatostatin receptor PET/MR imaging of large vessel inflammation in active compared with inactive vasculitis and atherosclerosis	No	Conference abstract
1238	Posterior reversible encephalopathy syndrome among filipino patients with systemic lupus erythematosus	No	Conference abstract
1239	The role of tocilizumab as a rescue therapy in patients with glucocorticoid resistant giant cell arteritis	No	Conference abstract
1240	The effect of treatment with the complement C5A receptor inhibitor avacopan on health-related quality of life in ANCA-associated vasculitis	No	Conference abstract
1241	Effects of baseline prednisone dose on remission and disease flare in patients with giant cell arteritis treated with tocilizumab in a phase 3 randomized controlled trial	No	Conference abstract
1242	Time to flare in patients with new-onset versus relapsing giant cell arteritis treated with tocilizumab or placebo plus predni-sone tapering: 3-year results from a randomized controlled phase 3 trial	No	Conference abstract
1243	Low Immunogenicity in Patients with Giant Cell Arteritis Treated with Tocilizumab: 3-Year Results from the Randomized Controlled Portion and the Open-Label Follow-Up of a Phase 3 Trial	No	Conference abstract
1244	Efficacy of Adjunctive Methotrexate in Patients with Giant Cell Arteritis Treated with Tocilizumab Plus Prednisone Tapering: subanalysis of a Phase 3 Trial	No	Conference abstract
1245	Maintained benefit in health-related quality of life of patients with giant cell arteritis treated with tocilizumab plus prednisone tapering: results from the open-label, long-term extension of a phase 3 randomized controlled trial	No	Conference abstract
1246	DYSFUNCTION of REGULATORY B CELLS in GIANT CELL ARTERITIS (GCA)	No	Conference abstract
1247	An Evaluation of Real World Use of Biologics in Rare Systemic Vasculitides during Routine Clinical Care in the US	No	Conference abstract
1248	Myocardial Infarction in Patients with Systemic Vasculitis and Population Controls: Characteristics and Overall Mortality	No	Conference abstract
1249	Development and validation of case-finding algorithms for the identification of patients with ANCA-associated vasculitis and large-vessel vasculitis in healthcare administrative databases	No	Conference abstract
1250	New Onset Rheumatologic Syndromes after Covid-19 Vaccination: Systematic Review	No	Conference abstract
1251	High angiopoietin-2 levels associate with arterial inflammation and long-term glucocorticoid requirement in polymyalgia rheumatica	No	Conference abstract
1252	ACELLULAR MESANGIAL EXPANSION IN RENAL BIOPSY NOT ALWAYS DIABETES - A SINGLE CENTER EXPERIENCE	No	Conference abstract
1253	Efficacy and safety of tocilizumab in treatment of takayasu arteritis: A systematic review of randomized controlled trials	No	Conference abstract
1254	MULTICENTER RETROSPECTIVE STUDY EVALUATING the SAFETY of ANTI-SARS-COV-2 VACCINE in A COHORT of PATIENTS with SYSTEMIC VASCULITIS	No	Conference abstract
1255	Use of whole-body magnetic resonance to identify potential diagnostic clues in children with fever of unknown origin (FUO)	No	Conference abstract
1256	MICROSCOPIC POLYANGIITIS PRESENTING WITH CARDIAC TAMPONADE	No	Conference abstract
1257	THE COURSE and OUTCOMES of COVID-19 in PATIENTS with TAKAYASU ARTERITIS: CASE SERIES of 15 PATIENTS from A TERTIARY SINGLE CENTER	No	Conference abstract
1258	Effect of Cumulative Glucocorticoid Dose and Inflammation on Weight Change during Treatment of Giant Cell Arteritis	No	Conference abstract
1259	Quantitative Ultrasound of Temporal, Axillary and Subclavian Arteries to Monitor Tocilizumab Treatment in Patients with Newly Diagnosed Giant Cell Arteritis: A 24 Week Analysis	No	Conference abstract
1260	Ultrasonographic Halo Score as a Marker for Diagnosis and Monitoring of Disease Activity in GCA	No	Conference abstract
1261	CHARACTERIZATION of RELAPSES in PATIENTS with GIANT CELL ARTERITIS (GCA) PATIENTS-DATA from the REAL-LIFE TREATMENT and SAFETY (REATS)-GCA COHORT	No	Conference abstract
1262	INTRAVENOUS TOCILIZUMAB for the TREATMENT of GIANT CELL ARTERITIS: A PHASE IB DOSERANGING PHARMACOKINETIC BRIDGING STUDY	No	Conference abstract
1263	PREVALENCE of FRAILTY in AN INTERNET-BASED COHORT with A SELF-REPORTED DIAGNOSIS of VASCULITIS-THE VASCSTRONG STUDY	No	Conference abstract
1264	Treatment of Polymyalgia Rheumatica by Rheumatology Providers: Results from the ACR Rheumatology Informatics System for Effectiveness Registry	No	Conference abstract
1265	Prevalence of Frailty and Associated Factors in Patients with Vasculitis	No	Conference abstract
1266	IS IT TIME to DISSECTING GIANT CELL ARTERITIS into SUBPHENOTYPES? A CLOSE LOOK to DATA of EASTERN MEDITERRANEAN VASCULITIS CENTRE	No	Conference abstract
1267	Metabolic syndrome is associated with active disease in psoriatic arthritis and may contribute to development of syndesmophytes	No	Conference abstract
1268	ULTRASOUND ASSESSMENT of the EFFECTIVENESS of TOCILIZUMAB in GIANT CELL ARTERITIS. STUDY of 26 PATIENTS from CLINICAL PRACTICE	No	Conference abstract
1269	TOCILIZUMAB in NEWLY DIAGNOSED GIANT CELL ARTERITIS VERSUS REFRACTORY/RECURRENT GIANT CELL ARTERITIS; MULTICENTER STUDY of 471 PATIENTS of CLINICAL PRACTICE	No	Conference abstract
1270	Assessing the Effectiveness of Tocilizumab in Newly Diagnosed Giant Cell Arteritis versus Refractory/recurrent Giant Cell Arteritis in Clinical Practice	No	Conference abstract
1271	PET ASSESSMENT of the EFFECTIVENESS of TOCILIZUMAB in GIANT CELL ARTERITIS. STUDY of 101 PATIENTS from CLINICAL PRACTICE	No	Conference abstract
1272	Assessing the Effectiveness of Tocilizumab in Giant Cell Arteritis by PET: Multicenter Study of 101 Patients of Clinical Practice	No	Conference abstract
1273	Treatment of giant cell arteritis in the arteser multicenter study of 1675 patients	No	Conference abstract
1274	TREATMENT, ADVERSE EVENTS and FOLLOW UP in PATIENTS with GIANT CELL ARTERITIS in the ARTESER MULTICENTER STUDY	No	Conference abstract
1275	INVOLVEMENT of the AORTA AND/OR ITS MAIN BRANCHES in GIANT CELL ARTERITIS. TREATMENT with TOCILIZUMAB	No	Conference abstract
1276	INTRAVENOUS VERSUS SUBCUTANEOUS TOCILIZUMAB in A SERIES of 471 PATIENTS with GIANT CELL ARTERITIS	No	Conference abstract
1277	Effectiveness of tocilizumab in cranial and extracranial phenotypes of giant cell arteritis: Multicenter study of 471 cases	No	Conference abstract
1278	Intravenous versus Subcutaneous Tocilizumab in a Series of 471 Patients with Giant Cell Arteritis	No	Conference abstract
1279	Tocilizumab in cranial and extracranial refractory giant cell arteritis: A multicenter study of 312 cases	No	Conference abstract
1280	Tocilizumab in visual involvement of giant cell arteritis. multicenter study of 312 patients of clinical practice	No	Conference abstract
1281	Effectiveness of tocilizumab in the visual involvement of giant cell arteritis: Multicenter study of 471 patients of clinical practice	No	Conference abstract
1282	A PATIENT WITH SYSTEMIC INFLAMMATION, RELAPSING POLYCHONDRITIS AND PANCYTOPAENIA: VEXAS	No	Conference abstract
1283	SARS-CoV-2 outbreak in autoimmune diseases: The euro-covimid study	No	Conference abstract
1284	Glucocorticoids for remission induction in incident ANCA-associated vasculitis (AAV) patients in real-world practice: High exposure and temporal relationship to adverse events	No	Conference abstract
1285	Efficacy and safety of tocilizumab in patients with giant cell arteri-tis and visual impairment	No	Conference abstract
1286	Efficacy and safety of tocilizumab in patients with giant cell arteritis and visual disturbances	No	Conference abstract
1287	New faces of polyarteritis nodosa: 18F-fluorodeoxyglucose positron emission tomography findings in a series of 10 patients	No	Conference abstract
1288	Efficacy and Safety of Tocilizumab in Patients with Giant Cell Arteritis and Visual Impairment	No	Conference abstract
1289	Pulmonary manifestations of the rheumatic diseases in childhood	No	Conference abstract
1290	DEVELOPMENT and VALIDATION of A DISEASE SPECIFIC PATIENT REPORTED OUTCOME for GIANT CELL ARTERITIS	No	Conference abstract
1291	CHARACTERIZATION of CELLULAR INFILTRATE in TEMPORAL ARTERITIS USING IMAGING MASS CYTOMETRY in GIANT CELL ARTERITIS	No	Conference abstract
1292	Paradoxical worsening in the treatment of tuberculosis after discontinuation of anti-TNF in patients with inflammatory diseases	No	Conference abstract
1293	EP14.05-017 Real World Eligibility of Immune Checkpoint Inhibitors with Platinum-Doublet in Extensive Stage Small Cell Lung Cancer	No	Conference abstract
1294	Tocilizumab treatment for large vessels vasculitis: Real life preliminary experiences	No	Conference abstract
1295	Infections and the risk of incident giant cell arteritis: A population-based, case-control study	No	Conference abstract
1296	Late-onset relapse in patients with systemic vasculitis	No	Conference abstract
1297	Pneumocystis Jiroveci Pneumonia in Immunocompromised Patients with Rheumatologic Disease in a Single, Tertiary Medical Center	No	Conference abstract
1298	Glucocorticoid-related Adverse Events in Giant Cell Arteritis: Application of the Glucocorticoid Toxicity Index in a Monocentric Cohort of 140 Patients	No	Conference abstract
1299	Molecular analysis of vascular smooth muscle cells from patients with giant cell arteritis: Targeting endothelin-1 receptor to control proliferation	No	Conference abstract
1300	Molecular analysis of vascular smooth muscle cells from patients with giant cell arteritis: Targeting endothelin-1 receptor to control proliferation	No	Conference abstract
1301	WHAT HAPPENS IF THE RHEUMATOLOGIST IS NO LONGER THE GATEKEEPER TO TEMPORAL ARTERY ULTRASOUND IN GIANT CELL ARTERITIS?	No	Conference abstract
1302	Serum Biomarkers in Association with Clinical and Vascular Disease Activity in Takayasu's Arteritis	No	Conference abstract
1303	Treatment of giant cell arteritis with tocilizumab: A retrospective cohort study of 119 patients	No	Conference abstract
1304	Treatment of giant cell arteritis with tocilizumab: A retrospective cohort study of 119 patients	No	Conference abstract
1305	THE OUTCOMES OF AN ADALIMUMAB BIOSIMILAR SWITCH IN PAEDIATRIC RHEUMATOLOGICAL PATIENTS	No	Conference abstract
1306	Delayed diagnosis Takayasu arteritis as etiology recurrent ischemic stroke attack: Importance of physician awareness and imaging modalities in developing country	No	Conference abstract
1307	RHEUMATOLOGY HAEMATOLOGY INTERFACE: AN UNUSUAL CASE OF AORTITIS	No	Conference abstract
1308	Inflammatory bowel disease and takayasu arteritis: A case report	No	Conference abstract
1309	TOCILIZUMAB in LARGE-VESSEL GIANT CELL ARTERITIS and TAKAYASU ARTERITIS: MULTICENTRIC OBSERVATIONAL COMPARATIVE STUDY	No	Conference abstract
1310	Tocilizumab in Large-Vessel Giant Cell Arteritis and Takayasu Arteritis: Multicentric Observational Comparative Study	No	Conference abstract
1311	Comparative study of clinical, analytical and vascular 18F-FDG uptake evolution in patients with giant cell arteritis treated with methotrexate vs tocilizumab	No	Conference abstract
1312	Tocilizumab versus prednisolone onlytreatment for giant cell arteritis: An observationalstudy	No	Conference abstract
1313	Investigating adenosine deaminase 2 activity in large vessel vasculitis	No	Conference abstract
1314	Long-term health effects of repeated exposure to multiple vaccines	No	Conference abstract
1315	Interleukin-6 expression in inflamed and non-inflamed temporal arteries from patients with giant cell arteritis	No	Conference abstract
1316	Active Takayasu Arteritis Is Associated with Plasma and Cellular Measures of Endothelial Dysfunction	No	Conference abstract
1317	Quinolones. Health alert. Responsible use	No	Conference abstract
1318	The Effects of Daily Prednisone and Tocilizumab on Hemoglobin A1c during the Treatment of Giant Cell Arteritis	No	Conference abstract
1319	Baseline Glucocorticoid Toxicity in the Treatment of Giant Cell Arteritis: a Post Hoc Analysis of the GiACTA Trial	No	Conference abstract
1320	Telemedicine and management of the patient affected by giant cell arteritis during the COVID-19 pandemic-telemacov	No	Conference abstract
1321	Clinical presentation and outcome of rare primary systemic vasculitides in 20 children - a single center experience from India	No	Conference abstract
1322	THE RELATIONSHIP BETWEEN GLUCOCORTICOIDS AND BONE DENSITY IN VASCULITIDES: A CROSSSECTIONAL ANALYSIS	No	Conference abstract
1323	GLUCOCORTICOIDS and BONE DENSITY in POLYMYALGIA RHEUMATICA, GIANT CELL ARTERITIS, and OTHER VASCULITIDES-A CROSS-SECTIONAL ANALYSIS of the RH-GIOP COHORT	No	Conference abstract
1324	BONE MINERAL DENSITY AND EXERCISE IN PATIENTS WITH VASCULITIS	No	Conference abstract
1325	EXERCISE IS ASSOCIATED with HIGHER BONE MINERAL DENSITY in PATIENTS with POLYMYALGIA RHEUMATICA and VASCULITIDES	No	Conference abstract
1326	Levels of the circulating leukaemia inhibitory factor (LIF) in patients with vasculitis under immunosuppressive therapy	No	Conference abstract
1327	Vascular ultrasound for giant cell arteritis: An effective diagnostic modality for a fast track clinic in the united states	No	Conference abstract
1328	Predictivity of serum biomarkers for disease activity in a prospectively followed-up takayasu arteritis cohort: Is serum amyloid a protein better than conventional acute phase markers?	No	Conference abstract
1329	Pregnancy outcomes in women with primary systemic vasculitis	No	Conference abstract
1330	WCN23-0497 TRIPLE WHAMMY WITH IMMUNE CHECKPOINT INHIBITOR THERAPY: A CASE REPORT	No	Conference abstract
1331	Smoldering Pauci-Immune Glomerulonephritis Associated With Recent Tofacitinib Induction in a Patient With Rheumatoid Arthritis	No	Conference abstract
1332	Vascular imaging in patients with refractory takayasu arteritis treated with tocilizumab: analysis from a randomized controlled trial	No	Conference abstract
1333	Rs1205 polymorphism in CRP gene associated with Indian Takayasu arteritis patients	No	Conference abstract
1334	Incidental pulmonary embolism in an internal medicine department	No	Conference abstract
1335	Acute suicidal ideation-a rare stroke chameleon	No	Conference abstract
1336	No detection of varicella-zoster virus in temporal arteries of patients with giant cell arteritis	No	Conference abstract
1337	Treatment of Giant Cell Arteritis Patients with Ultra-short Glucocorticoids and Tocilizumab: Role of Imaging in a Prospective Study	No	Conference abstract
1338	Association between specimen length and number of sections and diagnostic yield of temporal artery biopsy: A retrospective, single center experience over a 21 years' period	No	Conference abstract
1339	A CASE OF DISSEMINATED BLASTOMYCOSIS PRESENTING WITH OSSEOUS, CUTANEOUS, AND PULMONARY INVOLVEMENT	No	Conference abstract
1340	Tocilizumab in patients with giant cell arteritis: results from a phase 3 randomized controlled trial	No	Conference abstract
1341	Efficacy of adjunctive methotrexate in patients with Giant Cell Ar-teritis treated with tocilizumab plus prednisone tapering: subanal-ysis of the GiACTA trial	No	Conference abstract
1342	PREGNANCY and CHILDBIRTH in TAKAYASU ARTERITIS in JAPAN-A NATIONWIDE RETROSPECTIVE STUDY	No	Conference abstract
1343	Translating IL-6 biology into effective treatments in Pediatric Rheumatology in Japan	No	Conference abstract
1344	INFANTILE TAKAYASU: CLINICAL FEATURES and LONG TERM OUTCOME	No	Conference abstract
1345	Clinical symptoms and associated vascular imaging findings in takayasu's arteritis compared to giant cell arteritis	No	Conference abstract
1346	Neutrophil extracellular trap formation in patients with vasculitis	No	Conference abstract
1347	Markers of Neutrophil Activation in Patients with ANCA-associated Vasculitis and Large-vessel Vasculitis	No	Conference abstract
1348	Drug Use and Pregnancy Outcomes in Pregnant Women with Systemic Vasculitis: A Nation Wide Cohort Study	No	Conference abstract
1349	The future of international clinical trials in vasculitis	No	Conference abstract
1350	Efficacy of biological-targeted treatments in takayasu arteritis: Multicenter retrospective study of 49 patients	No	Conference abstract
1351	Efficacy and safety of tnf-α antagonists and tocilizumab in takayasu arteritis: Multicenter worldwide retrospective study of 209 patients	No	Conference abstract
1352	Takayasu's arteritis in pregnancy: A british case series	No	Conference abstract
1353	Giant cell aortitis masquerading as intramural hematoma	No	Conference abstract
1354	Von-Willebrand Factor, a Possible Marker for Disease Activity in Vasculitis	No	Conference abstract
1355	Evaluating the Safety and Factors Associated with Treatment Cessation in Takayasu Arteritis	No	Conference abstract
1356	Tocilizumab in combination with 8 weeks of prednisone for giant cell arteritis	No	Conference abstract
1357	Combined oral contraceptive causing multiple episodes of branch retinal arterial occlusion, a clinical case report	No	Conference abstract
1358	Impact of ANCA-associated vasculitis on clinical outcomes and resource utilization in elective PCI	No	Conference abstract
1359	Imaging of large vessel vasculitis	No	Conference abstract
1360	Development of the Takayasu's Arteritis Integrated Disease Activity Index	No	Conference abstract
1361	One-year follow-up with 18F-FDG PET/CT of large vessel vasculitis treated with tocilizumab	No	Conference abstract
1362	Influence of tocilizumab therapy on osteoarticular inflammatory activity assessed by [18f]fdg pet/ct in patients with refractory polymyalgia rheumatica	No	Conference abstract
1363	Patterns of Tocilizumab Use Among Myeloma Patients Receiving Bcma-Directed Therapies: Effect on Day 30 Outcomes	No	Conference abstract
1364	Posterior reversible encephalopathy syndrome in patients with systemic lupus erythematosus following methylprednisolone pulse therapy	No	Conference abstract
1365	Presentation and management of giant cell arteritis in a real-world setting (artemis study)	No	Conference abstract
1366	WCN23-0630 RENAL RECOVERY AFTER DELAYED PERCUTANEOUS REVASCULARIZATION: A CASE REPORT	No	Conference abstract
1367	COVID-19 vaccine safety in patients with rheumatic and musculoskeletal disease	No	Conference abstract
1368	A novel model to assess disease activity in Takayasu arteritis based on 18F-FDG-PET/CT: A Chinese cohort study	No	Conference abstract
1369	Endovascular interventions for childhood takayasu arteritis: A 16-year review	No	Conference abstract
1370	Takayasu arteritis patients with tuberculosis have unique clinical characteristics	No	Conference abstract
1371	Atypical early onset of takayasu arteritis in a female infant	No	Conference abstract
1372	Fast Track Pathways for Giant Cell Arteritis: Evaluation of [18F]FDG positron emission tomography- computed tomography (PET-CT) as an early diagnostic tool at University College London Hospital, NHS Trust	No	Conference abstract
1373	Takayasu's arteritis: Features and management of 216 patients in China	No	Conference abstract
1374	SERUM 25-HYDROXYVITAMIN D WAS CORRELATED with the DISEASE ACTIVITY in TAKAYASU'S ARTERITIS	No	Conference abstract
1375	Case report: acute myeloid leukemia with CBL p.C384G mutation	No	Conference abstract
1376	Cytokines and growth factors in primary vasculitis of internal carotid and vertebral arteries	No	Conference abstract
1377	A rare case of CSU+CIndU resistant to systemic treatment with GCS and methotrexate initiated to Takayasu's disease	No	Conference abstract
1378	Outcome of autologous hematopoietic stem cell transplantation for refractory takayasu arteritis, a retrospective survey from the autoimmune diseases working party (ADWP) of the EBMT	No	Conference abstract
1379	Extra-and intracranial cerebral vasculitis in giant cell arteritis: An observational study	No	Conference abstract
1380	Visual Assessment of 18F-FDG PET/CT in Patients Referred to Our Department Due to Clinical Suspicion of Large Vessel Vasculitis	No	Conference abstract
1381	A randomized double-blind trial of abatacept and glucocorticoids for the treatment of Takayasu's arteritis	No	Conference abstract
1382	Critical illness in modern rheumatology: Analysis of admissions to Australian and New Zealand ICUS	No	Conference abstract
1383	A real-world multi-center prospective observational study of atezolizumab (Atezo) + bevacizumab (Bev) + carboplatin (CBDCA) + paclitaxel (PTX) (ABCP) in patients (pts) with advanced EGFR-mutated (EGFRm) NSCLC after EGFR-TKIs failure	No	Conference abstract
1384	Takayasu's arteritis induced bilateral renal artery stenosis refractory to medical therapy	No	Conference abstract
1385	Saving the pulseless kidney!	No	Conference abstract
1386	INCIDENCE and RISK FACTORS of COVID-19 in PATIENTS with VASCULITIS: A DANISH NATIONWIDE COHORT STUDY	No	Conference abstract
1387	COVID-19 in PATIENTS with GIANT CELL ARTERITIS	No	Conference abstract
1388	The Efficacy and Safety of Tocilizumab in Patients with Giant Cell Arteritis: A Systematic Review and Meta-Analysis	No	Conference abstract
1389	Utility of serum free light chains, antiphospholipid antibodies, and cytokines in giant cell arteritis	No	Conference abstract
1390	Efficacy of methotrexate in giant cell arteritis	No	Conference abstract
1391	The efficacy and safety of tocilizumab in patients with giant cell arteritis: A systematic review and meta-analysis	No	Conference abstract
1392	Clinical heterogeneity of the vexas syndrome: A case series	No	Conference abstract
1393	Baricitinib in relapsing giant cell arteritis: a prospective open-label single-institution study	No	Conference abstract
1394	METHOTREXATE TOXICITY IN A PATIENT WITH TAKAYASU ARTERITIS; A CASE REPORT	No	Conference abstract
1395	CLINICAL MANIFESTATIONS and VARIANTS of the COURSE of TAKAYASU ARTERITIS in A KYRGYZ COHORT	No	Conference abstract
1396	Risk factors for cytomegalovirus infection in patients with autoimmune diseases	No	Conference abstract
1397	A Prospective Study Evaluating the Utility of Ultrasound in Monitoring Newly-Diagnosed GCA	No	Conference abstract
1398	Sonographic Prevalence of Subclinical GCA in Newly Diagnosed PMR	No	Conference abstract
1399	A teenager with hypertension: A common problem leading toan uncommon diagnosis	No	Conference abstract
1400	Clinical characteristics and treatment outcomes of patients with behçet's disease and vascular involvement	No	Conference abstract
1401	Acute progressive ischemic stroke in the young: Think of syphilitic angitis-a case report and review of literature	No	Conference abstract
1402	REAL-WORLD EXPERIENCE OF TOCILIZUMAB WITHDRAWAL IN GCA	No	Conference abstract
1403	RECALCITRANT EXUBERANT DIGITAL CALCINOSIS CUTIS IN A PATIENT OF CREST SYNDROME - A CASE REPORT	No	Conference abstract
1404	Significance and timing of imaging in takayasu's arteritis	No	Conference abstract
1405	Can a one-hour quantitative assessment of FDG-PET-CT (MODIFIED-PETVAS) be useful in takayasu's arteritis?	No	Conference abstract
1406	Involvement of Iliofemoral Arteries in PET/CT Are Associated with Atherosclerotic Risk Factors in Takayasu's Arteritis	No	Conference abstract
1407	Temporal Trends in COVID-19 Outcomes among Patients with Systemic Autoimmune Rheumatic Diseases: From the First Wave to Omicron	No	Conference abstract
1408	: ASSOCIATION OF NOVEL DIAGNOSTIC AUTOANTIBODIES AGAINST ENDOTHELIAL PROTEIN C RECEPTOR IN PATIENTS WITH INFLAMMATORY BOWEL DISEASE	No	Conference abstract
1409	Large-vessel vasculitis and hearing loss as clinical presentation of Cogan syndrome	No	Conference abstract
1410	Complex Relationships between Inflammation and Clonal Hematopoiesis in Systemic Vasculitis	No	Conference abstract
1411	CD8+ T-cell infiltration is associated with lesional GM-CSF overexpression in GCA	No	Conference abstract
1412	Is all inflammation within temporal artery biopsies temporal arteritis?	No	Conference abstract
1413	TOCILIZUMAB for GIANT CELL ARTERITIS: BASELINE and TWELVE MONTH AUDIT DATA from the UK BRISTOL and BATH MULTIDISCIPLINARY MEETING	No	Conference abstract
1414	TOCILIZUMAB FOR REFRACTORY OR RELAPSING GIANT CELL ARTERITIS: AUDIT DATA FROM THE BRISTOL AND BATH REGIONAL MULTIDISCIPLINARY MEETINGS 2018-2021	No	Conference abstract
1415	A YOUNG GIRL WITH MYOCARDIAL INFARCTION	No	Conference abstract
1416	Connective tissue disorders/vasculitis: A study from Western India window from neurology perspective	No	Conference abstract
1417	Adverse Drug Reactions to Trimethoprim-sulfamethoxazole as a Prophylactic Agent Against Pneumocystis Pneumonia in Patients with Systemic Lupus Erythematosus: Anti-Sm Antibody as a Possible Risk Factor	No	Conference abstract
1418	POS-266 HYPERTENSION IN TAKAYASU DISEASE	No	Conference abstract
1419	GIANT CELL ARTERITIS: DO DIFFERENT PHENOTYPES of PRESENTATION MEAN DIFFERENT CLINICAL ENTITIES?	No	Conference abstract
1420	A CASE OF SUCCESSFUL PERCUTANEOUS TRANSLUMINAL RENAL ANGIOPLASTY (PTRA) FOR RENAL ARTERY STENOSIS ASSOCIATED WITH TAKAYASU'S ARTERITIS	No	Conference abstract
1421	GLUCOCORTICOIDS, CONVENTIONAL DMARDS and TOCILIZUMAB DIFFERENTLY AFFECT 18F-FDG PET METABOLIC ACTIVITY in GIANT CELL ARTERITIS PATIENTS	No	Conference abstract
1422	Clinical study of 78 cases of polymyalgia rheumatica in the past 8 years	No	Conference abstract
1423	163. Pregnancy Risk, Teratogen Use, and Estrogen Contraindications among an Adolescent and Young Adult Rheumatology Population	No	Conference abstract
1424	Global transcriptomic profiling identifies differential gene expression signatures between inflammatory and non-inflammatory aortic aneurysms	No	Conference abstract
1425	Primary isolated angiitis manifesting as a tumor of temporal lobe in a woman 40 years old	No	Conference abstract
1426	Arthritis in adult IgA vasculitis	No	Conference abstract
1427	Predictors of severe cranial ischemic complications in giant cell arteritis	No	Conference abstract
1428	Adrenal insufficiency after glucocorticoid treatment of giant cell arteritis	No	Conference abstract
1429	Anticardiolipin antibodies and activity of giant cell arteritis	No	Conference abstract
1430	Safety and pharmacokinetics (PK) of subcutaneous (SC) gimsilumab, an anti-GM-CSF monoclonal antibody, in healthy subjects	No	Conference abstract
1431	Autoantibodies to a Cryptic Myeloperoxidase-Specific Immunodominant Epitope Correlate with Disease Activity in Patients with MPO-ANCA Vasculitis	No	Conference abstract
1432	Kidney Autotransplantation: Long-Term Outcomes and Complications. 26-Years Experience in a Tertiary Hospital	No	Conference abstract
1433	Giant cell arteritis with intracranial vasculitis: A case series	No	Conference abstract
1434	Giant cell arteritis with intracranial vasculitis: A case series	No	Conference abstract
1435	Polymyalgia rheumatica-real world experiences in a single tertiary centre	No	Conference abstract
1436	Vasculitis in children: Epidemiological, clinical and Para clinical profile in the oriental region of Morocco-about 33 cases	No	Conference abstract
1437	VEXAS SYNDROME: A CASE OF TREATMENT REFRACTORY, SEVERE AUTOINFLAMMATORY DISEASE	No	Conference abstract
1438	FDG-PET/CT in the DIAGNOSE and FOLLOW UP of TAKAYASU VASCULITIS	No	Conference abstract
1439	Clinical subsets in giant cell arteritis	No	Conference abstract
1440	MYOFIBROBLASTS MAINTAIN TH1 and TC1 POLARIZATIONS in GIANT CELL ARTERITIS	No	Conference abstract
1441	Severe diffuse alveolar haemorrhage after TAVI with CoreValve in patient with AAV and Horton disease in remission. An immuno-allergic reaction?	No	Conference abstract
1442	Cytokine producing b cells skew macrophages towards a pro-inflammatory phenotype in giant cell arteritis	No	Conference abstract
1443	Selection of headache cases for expedited scanning to assist prompt diagnosis of brain tumour	No	Conference abstract
1444	COMPARATIVE EFFICACY of NON-BIOLOGIC IMMUNOSUPPRESSANTS in TAKAYASU ARTERITIS	No	Conference abstract
1445	Eighteen cases of crowned dens syndrome: Presentation and diagnosis	No	Conference abstract
1446	CORRELATIONS between PATHOLOGIC SUBSETS and PET METABOLIC ACTIVITY in A MONOCENTRIC COHORT of 46 PATIENTS with BIOPSY PROVEN TEMPORAL ARTERITIS. AN OBSERVATIONAL RETROSPECTIVE ANALYSIS	No	Conference abstract
1447	Evaluation of tocilizumab in patients with COVID-19 in the intensive care unit	No	Conference abstract
1448	MITOCHONDRIAL DNA IS ELEVATED in PLASMA of PATIENTS with GIANT CELL ARTERITIS	No	Conference abstract
1449	Autoimmune Diseases and Myeloid Hematological Disorders: A Possible Pathogenetic Relationship	No	Conference abstract
1450	Glomerular Microangiopathy in a Patient With Takayasu Arteritis	No	Conference abstract
1451	Risk for infections and longitudinal antibody profiles in glucocorticoid treated large-vessel vasculitis	No	Conference abstract
1452	Efficacy of azacitidine (AZA) in autoimmune disorders (AID) associated with MDS	No	Conference abstract
1453	Evaluation of asssociation between antiphospholipid antibodies or lupus anticoagulant positivity and severity of vascular involvement in takayasu arteritis patients	No	Conference abstract
1454	Wrong or right decision making?	No	Conference abstract
1455	Effectiveness and Safety of Adalimumab versus Leflunomide in Patients with Takayasu Arteritis-a Retrospective Cohort Study	No	Conference abstract
1456	VASCULITIS AND RENOVASCULAR HYPERTENSION - A CASE REPORT	No	Conference abstract
1457	Mycophenolate mofetil (MMF) induced gastrointestinal tract injury: A single institutional experience	No	Conference abstract
1458	In Newly Diagnosed Giant Cell Arteritis in a Real Life Setting Relapses Are Seen in More Than a Third of Patients - And Despite Faster Early Reduction High Cumulative Glucocorticoid Doses Are Reached	No	Conference abstract
1459	Chorioretinal thickness reflects disease activity in ANCA-associated vasculitis	No	Conference abstract
1460	FATAL but PREVENTABLE-SINGLE CENTRE SERIES of 6 CASES of PNEUMOCYSTIS JIROVECII PNEUMONIA (PJP) in PATIENTS with AUTO-IMMUNE INFLAMMATORY RHEUMATIC DISEASE (AIIRD) in ONE YEAR	No	Conference abstract
1461	Case series of hypertrophic pachymeningitis with underlying etiology	No	Conference abstract
1462	Associated inflammatory diseases in Takayasu's arteritis: The many faces of a disease	No	Conference abstract
1463	Impact of COVID-19 on patients with rheumatic diseases: Experience of the department of rheumatology of the university hospital of IBN rochd of casablanca	No	Conference abstract
1464	Vascular imaging in Takayasu disease	No	Conference abstract
1465	Longitudinal Tends of Hospitalizations for Giant Cell Arteritis: A 21-year Longitudinal National Population-based Study	No	Conference abstract
1466	Diagnostic performance of digital PET with a dedicated head and neck protocol for the assessment of inflammation of cranial arteries in Giant Cell Arteritis	No	Conference abstract
1467	IMPROVED RELAPSE-FREE SURVIVAL with the NORWICH PREDNISOLONE REGIMEN for GIANT CELL ARTERITIS	No	Conference abstract
1468	ANALYSIS of RISK FACTORS and PROGNOSIS in PATIENTS of TAKAYASU'S ARTERITIS with CORONARY ARTERY LESIONS	No	Conference abstract
1469	Predictors of Early Mortality for Giant Cell Arteritis at the Time of Diagnosis	No	Conference abstract
1470	The biological agents in the treatment of giant cell arteritis and polymyalgia rheumatica	No	Conference abstract
1471	IL-6 blockade for prophylaxis and management of immune-related adverse events (irAEs) with anti- PD-1 based immunotherapy	No	Conference abstract
1472	Incidence, characteristics and management of giant cell arteritis in France: A study based on national health insurance claims data	No	Conference abstract
1473	Steroid-sparing effect of anakinra in giantcell arteritis: A case series with clinical, biological and iconographic long-term assessments	No	Conference abstract
1474	Risk of venous thromboembolism in autoimmune connective tissue diseases: A populationbased retrospective study	No	Conference abstract
1475	REFRACTORY HYPERTENSION IN THE NEWBORN PERIOD: LESSONS LEARNED	No	Conference abstract
1476	Ultrasound Wall Thickness in the Differential Diagnosis of Atherosclerosis and Large Vessel Giant Cell Arteritis	No	Conference abstract
1477	HIGH FREQUENCY OF MULTIPLE LESIONS AT NEUROIMAGING IN PATIENTS WITH MINOR ISCHEMIC STROKE OR TIA: THE READAPT STUDY	No	Conference abstract
1478	Different patterns and specific outcomes of large-vessel involvements in giant cell arteritis	No	Conference abstract
1479	Can Beta-blockers Prevent Aortic Dilation in Patients with Giant Cell Arteritis and Large Vessel Vasculitis?	No	Conference abstract
1480	BIOMARKER CHANGES in TAKAYASU ARTERITIS after TOFACITINIB TREATMENT and the MOLECULAR SIGNATURE ASSOCIATED with DISEASE CHARACTERISTICS	No	Conference abstract
1481	Persistent sexual arousal in a patient with cardio-renal failure	No	Conference abstract
1482	Predictors of relapse in giant-cell arteritis: A retrospective single center analysis	No	Conference abstract
1483	Effectiveness of Interleukin-6 Receptor Inhibitors for Polymyalgia Rheumatica	No	Conference abstract
1484	Predictors of Visual Loss and Cerebrovascular Accidents in Giant Cell Arteritis	No	Conference abstract
1485	The contemporary presentation andmanagement of giant cell arteritis with large vesselvasculitis	No	Conference abstract
1486	Can we replace temporal artery biopsy with cranial ultrasound for the diagnosis of giant cell arteritis? a retrospective cohort study of the diagnostic utility of ultrasound in routine clinical practice	No	Conference abstract
1487	Transcriptomic changes induced by mavrilimumab versus tocilizumab in ex-vivo cultured arteries from patients with giant-cell arteritis	No	Conference abstract
1488	TRANSCRIPTOMIC CHANGES INDUCED by MAVRILIMUMAB VERSUS TOCILIZUMAB in EX-VIVO CULTURED ARTERIES from PATIENTS with GIANT-CELL ARTERITIS	No	Conference abstract
1489	MTOR pathway activation in large vessel vasculitis	No	Conference abstract
1490	DNA methylation analysis of the temporal artery microenvironment in giant cell arteritis	No	Conference abstract
1491	Driving under the influence: A rare case of intravascular large B-cell lymphoma	No	Conference abstract
1492	AORTIC MANIFESTATIONS in GIANT CELL ARTERITIS: SINGLE CENTRE 10-YEAR EXPERIENCE	No	Conference abstract
1493	Mavrilimumab (anti gm-csf receptor α monoclonal antibody) reduces risk of flare and increases sustained remission in a phase 2 trial of patients with giant cell arteritis	No	Conference abstract
1494	GM-CSF pathway signature identified in temporal artery biopsies of patients with Giant Cell Arteritis	No	Conference abstract
1495	CORRELATION BETWEEN VASCULAR INFLAMMATION MARKERS, DIASTOLIC DYSFUNCTION AND CARDIOVASCULAR RISK IN PATIENTS WITH TAKAYASU ARTERITIS	No	Conference abstract
1496	A proof-of-concept study to assess the efficacy of tocilizumab monotherapy after ultra-short glucocorticoid administration to treat giant cell arteritis -The gusto trial	No	Conference abstract
1497	Long-term effect of tocilizumab monotherapy after ultrashort glucocorticoid administration to treat giant cell arteritis - one year-follow up of the GUSTO Trial	No	Conference abstract
1498	Long-term Efficacy of Tocilizumab Monotherapy after Ultra-short Glucocorticoid Administration to Treat Giant Cell Arteritis-One Year Follow-up of the GUSTO Trial	No	Conference abstract
1499	SERUM PROTEOMICS in GIANT CELL ARTERITIS in RESPONSE to A THREE-DAY PULSE of GLUCOCORTICOID FOLLOWED by TOCILIZUMAB MONOTHERAPY (THE GUSTO TRIAL)	No	Conference abstract
1500	Serum Proteomics in Giant Cell Arteritis: findings of the Giant Cell Arteritis Treatment with Ultra-short Glucocorticoids and Tocilizumab Trial (The GUSTO Trial)	No	Conference abstract
1501	Takayasu arteritis associated with pyoderma gangrenosum and cerebral stroke in a young caucasian female	No	Conference abstract
1502	Acute post-operative hemorrhage leading to respiratory arrest: Could long-term COVID morbidities have played a role?	No	Conference abstract
1503	Prognostic factors for aggravated vascular damage in Takayasu arteritis	No	Conference abstract
1504	GIANT CELL ARTERITIS IN AN IMMUNOCOMPROMISED PATIENT WITH RHEUMATOID ARTHRITIS	No	Conference abstract
1505	Outcomes of surgically resected thoracic aortitis: Results from a prospective multi-centre registry	No	Conference abstract
1506	Outcomes of surgically resected thoracic aortitis: Results from a prospective multicentre registry	No	Conference abstract
1507	Human otopathology of lupus reveals middle and inner ear vasculopathy	No	Conference abstract
1508	The role of hydroxychloroquine in ANCA positive and negative vasculitis	No	Conference abstract
1509	MALADAPTIVE ACTIVATION of TRAINED IMMUNITY in the PATHOGENESIS and TREATMENT of GIANT CELL ARTERITIS	No	Conference abstract
1510	Drug retention and discontinuation reasons between seven biologics in patients with Takayasu arteritis	No	Conference abstract
1511	Testing for anti-ferritin antibodies in giant cell arteritis	No	Conference abstract
1512	Predictors of death in patients diagnosed with giant cell arteritis in Western Norway 1972-2012	No	Conference abstract
1513	Toxoplasmic chorioretinitis and Eales disease	No	Conference abstract
1514	Impact of GLCCI1 Genetic Polymorphism (rs37972) on response to Prednisone in giant cell arteritis (PREDICORT study)	No	Conference abstract
1515	Glucocorticoids impair HDL-mediated cholesterol efflux but paradoxically increase HDL-cholesterol concentration	No	Conference abstract
1516	Takayasu's arteritis revealed by severe hypertension: About 3 pediatric cases	No	Conference abstract
1517	Role of miR-146a and miR-146b in Giant Cell Arteritis	No	Conference abstract
1518	18F-fluorodeoxyglucose PET/MRI as an alternative hybrid imaging modality: comparative study in a prospective, longitudinal cohort of patients with large-vessel vasculitis	No	Conference abstract
1519	Comparison between Clinical Features, Acute Phase Reactants, Imaging between Takayasu and LV-GCA Patients at Diagnosis and during Follow-up in Italian Patients in Monocentric Study	No	Conference abstract
1520	Diagnostic accuracy of serum markers in large vessel vasculitis and correlation with pet imaging	No	Conference abstract
1521	Extremely elevated erythrocyte sedimentation rate revisited in rheumatic diseases: Flare-up or infection? single centre retrospective analysis	No	Conference abstract
1522	Risk of potential glucocorticoid-related adverse events in patients with giant cell arteritis: Results from a us-based electronic health records database	No	Conference abstract
1523	Risk of potential glucocorticoid-related adverse events in patients with giant cell arteritis: Results from a us-based electronic health records database	No	Conference abstract
1524	Immune related adverse events associated with anti-CTLA-4 antibodies: Systematic review and meta-analysis	No	Conference abstract
1525	Anterior ischaemic optic neuropathy and eosinophilic vasculitis associated with atezolizumab immunotherapy for the treatment of metastatic lung cancer	No	Conference abstract
1526	Diagnosis and treatment of vasculitis	No	Conference abstract
1527	DIAGNOSIS of CEREBRAL VASCULITIS: RETROSPECTIVE STUDY of 68 CASES	No	Conference abstract
1528	The characteristics of Beschet's disease in Russia: The preliminary data of multicentral retrospective cohort study	No	Conference abstract
1529	POST-COVID-19 VACCINE RELAPSE OF GUILLAIN-BARRÉ SYNDROME (GBS) FOLLOWING AN ANTECEDENT PARAINFECTIOUS COVID-19-RELATED GBS: A CASE REPORT	No	Conference abstract
1530	Somatic Mutations in a Single Residue of UBA1 Cause Vexas, a Severe Adult-Onset Rheumatic Disease Associated with Myeloid Dysplasia	No	Conference abstract
1531	Identification and characterization of vexas syndrome caused by somatic mutations in UBA1	No	Conference abstract
1532	Somatic Mutations in a Single Residue of UBA1 Cause VEXAS, a Severe Adult-Onset Rheumatic Disease Presenting as Relapsing Polychondritis, Polyarteritis Nodosa, or Giant Cell Arteritis	No	Conference abstract
1533	Tocilizumab treatment in childhood Takayasu arteritis: Case series of four patients and systematic review of the literature	No	Conference abstract
1534	SEROLOGICAL RESPONSE FOLLOWING THREE DOSES of SARS-COV-2 MRNA VACCINE in PATIENTS with GIANT CELL ARTERITIS: EXPERIENCE of A SINGLE-CENTRE COHORT	No	Conference abstract
1535	IMPROVING ACCURACY of SELF-REPORTED DIAGNOSES of POLYMYALGIA RHEUMATICA and GIANT CELL ARTERITIS in the FRENCH PROSPECTIVE E3N COHORT: A VALIDATION STUDY	No	Conference abstract
1536	TCTAP C-141 An Interesting Case of Bilateral Renal Artery Stenting in a Patient of Takayasu Arteritis With Uncontrolled Hypertension	No	Conference abstract
1537	Long-term outcomes of takayasu's arteritis patients with renal artery involvement	No	Conference abstract
1538	Demographic characteristics of childhood vasculitis other than Kawasaki and Henoch-Schoenlein purpura among arab children: A multicenter study demographic characteristics of childhood vasculitis other than Kawasaki disease and Henoch-Schoenlein	No	Conference abstract
1539	THE RISK of PATIENTS with POLYMYALGIA RHEUMATICA and GIANT CELL ARTERITIS to DEVELOP DIABETES and OSTEOPOROSIS on FOLLOW UP	No	Conference abstract
1540	Pulseless disease presenting with aortic dissection: A case report	No	Conference abstract
1541	THE EVALUATION of 18F-PET-CT USE in RHEUMATOLOGY CLINICAL PRACTICE with DEMOGRAPHIC and CLINICAL FINDINGS	No	Conference abstract
1542	Poor Physical Activity Levels and Cardiorespiratory Fitness among Patients with Childhood-Onset Takayasu Arteritis in Remission	No	Conference abstract
1543	Treatment of polymyalgia rheumatica with tocilizumab: results of an observational retrospective multicenter study	No	Conference abstract
1544	RACIAL DIFFERENCES in CARDIOVASCULAR and INFECTIOUS MORBIDITY among PATIENTS with GIANT CELL ARTERITIS	No	irrelavant to the topic
1545	DISEASE ACTIVITY BURDEN for LONG TERM RHEUMATOLOGY FOLLOW-UP PATIENTS	No	irrelavant to the topic
1546	Single centre experience of the clinical spectrum, aetiologies and management of non-infectious aortitis	No	irrelavant to the topic
1547	Aortitis: Clinical experience within a tertiarycentre	No	irrelavant to the topic
1548	A CASE OF REFRACTORY PAEDIATRIC COGAN'S SYNDROME TREATED WITH TOCILIZUMAB	No	irrelavant to the topic
1549	OPTIMIZATION of TOCILIZUMAB THERAPY in GIANT CELL ARTERITIS. A MULTICENTER REAL-LIFE STUDY of 471 PATIENTS	No	irrelavant to the topic
1550	A Systematic Literature Review to Generate Descriptors for the Development of New Response Criteria in Giant Cell Arteritis	No	irrelavant to the topic
1551	The Utility of Imaging Studies (MRA and CTA) in Long-Term Monitoring for Patients with Takayasu Arteritis	No	irrelavant to the topic
1552	Real life experience of tocilizumab for the management of giant cell arteritis in fife, scotland	No	irrelavant to the topic
1553	Evaluation of plasma pentraxin-3 level in patients with Takayasu's arteritis	No	irrelavant to the topic
1554	Serum cytokine profiles in takayasu's arteritis: A search for a biomarker	No	irrelavant to the topic
1555	Genetic variants and phenotypic features of childhood large vessel vasculitis: Case series and literature review	No	irrelavant to the topic
1556	Childhood Takayasu Arteritis: Disease course and response to therapy	No	irrelavant to the topic
1557	SVCAM-1 expression in patients with takayasu arteritis treated with dmards and tocilizumab in a prospective pilot study	No	irrelavant to the topic
1558	SVCAM-1 expression in takayasu arteritis treated with tocilizumab: A prospective pilot study	No	irrelavant to the topic
1559	A distinct cluster with Th1/Th17 associated Cytokine/Chemokine in patients with large-vessel vasculitis	No	irrelavant to the topic
1560	CORONARY ARTERIAL INVOLVEMENT CAN BE OBSERVED in A SIGNIFICANT SUBSET of TAKAYASU'S ARTERITIS PATIENTS by CORONARY CT-ANGIOGRAPHY	No	irrelavant to the topic
1561	Annual Congress of the Swiss Society of Rheumatology SSR	No	irrelavant to the topic
1562	The efficacy of tocilizumab for the treatment of Chinese Takayasu's arteritis	No	irrelavant to the topic
1563	Tocilizumab in Giant Cell Arteritis: A Multicenter Retrospective Study of 34 Patients	No	irrelavant to the topic
1564	Tocilizumab in patients with Takayasu arteritis: a retrospective study and literature review	No	irrelavant to the topic
1565	Tocilizumab in giant cell arteritis: Multicenter open-label study of 22 patients	No	irrelavant to the topic
1566	Tocilizumab for the treatment of large-vessel vasculitis (giant cell arteritis, Takayasu arteritis) and polymyalgia rheumatica	No	irrelavant to the topic
1567	Long-term efficacy and improvement of health-related quality of life in patients with Takayasu's arteritis treated with infliximab	No	irrelavant to the topic
1568	Efficacy and tolerance of infliximab in refractory Takayasu arteritis: French multicentre study	No	irrelavant to the topic
1569	Pulmonary artery involvement in Takayasu arteritis: a retrospective study in Chinese population	No	irrelavant to the topic
1570	Association of interleukin-18 gene polymorphisms with Takayasu arteritis in a Chinese Han population	No	irrelavant to the topic
1571	Factors associated with event-free survival in Chinese patients with Takayasu’s arteritis	No	irrelavant to the topic
1572	Brachial-Ankle Pulse Wave Velocity is Increased and Associated with Disease Activity in Patients with Takayasu Arteritis	No	irrelavant to the topic
1573	Impact of coronary involvement on long-term outcomes in patients with Takayasu's arteritis	No	irrelavant to the topic
1574	A novel 4-dimensional live-cell imaging system to study leukocyte-endothelial dynamics in ANCA-associated vasculitis	No	irrelavant to the topic
1575	Candida bloodstream infection in patients with systemic autoimmune diseases	No	irrelavant to the topic
1576	High angiopoietin-2 levels associate with arterial inflammation and long-term glucocorticoid requirement in polymyalgia rheumatica	No	irrelavant to the topic
1577	Data linkage analysis of giant cell arteritis in Italy: Healthcare burden and cost of illness in the Italian region of Friuli Venezia Giulia (2001-2017)	No	irrelavant to the topic
1578	Associated factors of poor treatment outcomes in patients with giant cell arteritis: Clinical implication of large vessel lesions	No	irrelavant to the topic
1579	Clinical and image features: large-vessel vasculitis after granulocyte colony stimulating factor administration	No	irrelavant to the topic
1580	Delays in the management of ocular complications of giant cell arteritis: A retrospective monocentric study of 33 patients	No	irrelavant to the topic
1581	COVID-19 in rheumatic diseases in Italy: first results from the Italian registry of the Italian Society for Rheumatology (CONTROL-19)	No	irrelavant to the topic
1582	Multimorbidity in Anti-Neutrophil Cytoplasmic Antibody-associated vasculitis: results from a longitudinal, multi-centre data-linkage study	No	irrelavant to the topic
1583	Characterizing infection in anti-neutrophil cytoplasmic antibody-associated vasculitis: Results from a longitudinal, matched-cohort data linkage study	No	irrelavant to the topic
1584	Clinical and Radiographic Features of Giant Cell Arteritis With Intracranial Involvement	No	irrelavant to the topic
1585	Long-term remission, relapses and maintenance therapy in adult primary central nervous system vasculitis: A single-center 35-year experience	No	irrelavant to the topic
1586	Reprint of: Giant cell arteritis: Ischemic complications	No	irrelavant to the topic
1587	High rate of indeterminate results of the QuantiFERON-TB Gold in-tube test, third generation, in patients with systemic vasculitis	No	irrelavant to the topic
1588	Cardiac valvular involvement of Takayasu arteritis	No	irrelavant to the topic
1589	Imbalance between angiogenic and anti-angiogenic factors in sera from patients with large-vessel vasculitis	No	irrelavant to the topic
1590	Reuma.pt/vasculitis - The Portuguese vasculitis registry	No	irrelavant to the topic
1591	Elevated antistreptolysin O titer is closely related to cardiac mitral insufficiency in untreated patients with Takayasu arteritis	No	irrelavant to the topic
1592	Childhood-onset Takayasu arteritis: A single-center experience	No	irrelavant to the topic
1593	Diagnostic accuracy of ultrasound for detecting large-vessel giant cell arteritis using FDG PET/CT as the reference	No	irrelavant to the topic
1594	A Pilot Study in Severe Patients With Takayasu Arteritis	No	irrelavant to the topic
1595	Tocilizumab in the Treatment of Coronavirus Induced Disease (COVID-19)	No	irrelavant to the topic
1596	Insufficient use of corticosteroids without immunosuppressants results in higher relapse rates in takayasu arteritis	No	irrelavant to the topic
1597	Efficacy of leflunomide in the treatment of vasculitis	No	irrelavant to the topic
1598	A multidisciplinary approach to reproductive healthcare in women with rheumatic disease	No	irrelavant to the topic
1599	Familial aggregation of longevity in giant cell arteritis and polymyalgia rheumatica	No	irrelavant to the topic
1600	Clinical symptoms and associated vascular imaging findings in Takayasu's arteritis compared to giant cell arteritis	No	irrelavant to the topic
1601	Isolated cilioretinal artery occlusion secondary to perinuclear antineutrophil cytoplasmic antibody vasculitis	No	irrelavant to the topic
1602	Autoimmune conditions and primary central nervous system lymphoma risk among older adults	No	irrelavant to the topic
1603	Impact of diabetes, angiotensin-converting enzyme inhibitor or angiotensin II receptor blocker use, and statin use on presentation and outcomes in patients with giant cell arteritis	No	irrelavant to the topic
1604	Influence of IL17A gene on the pathogenesis of immunoglobulin-A vasculitis	No	irrelavant to the topic
1605	Epidemiology and Management of Children with Hypertensive Crisis: A Single-Center Experience	No	irrelavant to the topic
1606	Natural killer cells and their function in Takayasu's arteritis	No	irrelavant to the topic
1607	Effects of resistance exercise on treatment outcome and laboratory parameters of Takayasu arteritis with magnetic resonance imaging diagnosis: A randomized parallel controlled clinical trial	No	irrelavant to the topic
1608	Autologous hematopoietic stem cell transplantation with reduced-intensity conditioning regimens in refractory Takayasu arteritis: a retrospective multicenter case-series from the Autoimmune Diseases Working Party (ADWP) of the European Society for Blood and Marrow Transplantation (EBMT)	No	irrelavant to the topic
1609	Optical coherence tomography angiography findings in axial spondylarthritis	No	irrelavant to the topic
1610	Imaging modalities used in diagnosis and follow-up of patients with Takayasu's arteritis	No	irrelavant to the topic
1611	Assessment of damage in Takayasu‘s arteritis	No	irrelavant to the topic
1612	NOTCH-induced rerouting of endosomal trafficking disables regulatory T-cells in vasculitis	No	irrelavant to the topic
1613	Assessment of inflammatory activity in Takayasu's arteritis: performance of clinical scores and common biomarkers versus 18F-FDG PET/CT	No	irrelavant to the topic
1614	A retrospective cohort study to assess PET-CT findings and clinical outcomes in Takayasu arteritis: does 18F-fluorodeoxyglucose uptake in arteries predict relapses?	No	irrelavant to the topic
1615	Vasculitis due to Candidatus Neoehrlichia mikurensis: a cohort study of 40 Swedish patients	No	irrelavant to the topic
1616	A Comparative Study of Doppler Ultrasound against Temporal Artery Biopsy in the Diagnosis of Giant Cell Arteritis	No	irrelavant to the topic
1617	Derivation of an angiographically based classification system in Takayasu's arteritis: An observational study from India and North America	No	irrelavant to the topic
1618	Cardiovascular and renal morbidity in Takayasu arteritis: a population-based retrospective cohort study from UK	No	irrelavant to the topic
1619	Contribution of Th2-like Treg cells to the pathogenesis of Takayasu's arteritis	No	irrelavant to the topic
1620	Spectrum of paediatric rheumatic disorders at a tertiary hospital in Tanzania	No	irrelavant to the topic
1621	Endovascular treatment of pediatric ischemic stroke: A single center experience and review of the literature	No	irrelavant to the topic
1622	Clinical Scenario and Long-term Outcome of Childhood Takayasu Arteritis Undergoing 121 Endovascular Interventions: The Largest Cohort over a 15-year Period	No	irrelavant to the topic
1623	Atypical chronic inflammatory ANCA-Positive deforming arthritis after cocaine-levamisole exposure	No	irrelavant to the topic
1624	Factors associated with relapse and dependence on glucocorticoids in giant cell arteritis	No	irrelavant to the topic
1625	Prevalence of polymyalgia rheumatica in a cohort of patients with idiopathic inflammatory myopathy	No	irrelavant to the topic
1626	Involvement of the intracranial circulation in giant cell arteritis	No	irrelavant to the topic
1627	Neonatal outcomes of children born to mothers on biological agents during pregnancy: State of the art and perspectives	No	irrelavant to the topic
1628	Clinical course of 602 patients with Takayasu's arteritis: comparison between Childhood-onset versus adult onset disease	No	irrelavant to the topic
1629	Giant cell arteritis: The experience of two collaborative referral centers and an overview of disease pathogenesis and therapeutic advancements	No	irrelavant to the topic
1630	Effectiveness and safety of leflunomide compared with cyclophosphamide as induction therapy in Takayasu’s arteritis: an observational study	No	irrelavant to the topic
1631	Prevalence and significance of ischemic cerebrovascular events in giant cell arteritis	No	irrelavant to the topic
1632	Immunization to rituximab is more frequent in systemic autoimmune diseases than in rheumatoid arthritis: Ofatumumab as alternative therapy	No	irrelavant to the topic
1633	T-614 inhibits human aortic adventitial fibroblast proliferation and promotes interleukin-8 production in vitro	No	irrelavant to the topic
1634	Association between the antineutrophil cytoplasmic antibody and late coronary arterial occlusive disease in patients with Takayasu arteritis	No	irrelavant to the topic
1635	Association between plasma fibroblast growth factor 23 and left ventricular mass index in patients with Takayasu arteritis	No	irrelavant to the topic
1636	Drug retention and discontinuation reasons between seven biologics in patients with Takayasu arteritis	No	irrelavant to the topic
1637	Glucocorticoids impair HDL-mediated cholesterol efflux besides increased HDL cholesterol concentration: A proof of concept	No	irrelavant to the topic
1638	Anticoagulant and anti-thrombotic therapy in acute type B aortic dissection: When real-life scenarios face the shadows of the evidence-based medicine	No	irrelavant to the topic
1639	Vaccination coverage in children with rheumatic diseases	No	irrelavant to the topic
1640	Role of positron emission tomography in the assessment of disease burden and risk of relapse in patients affected by giant cell arteritis	No	irrelavant to the topic
1641	Effect of treatment on imaging, clinical, and serologic assessments of disease activity in large-vessel vasculitis	No	irrelavant to the topic
1642	18 F-fluorodeoxyglucose positron emission tomography/computed tomography in patients with polymyalgia rheumatica: Screening for vasculitis	No	irrelavant to the topic
1643	Utility of 18F-Fluorodeoxyglucose Positron Emission Tomography in Inflammatory Rheumatism, Particularly Polymyalgia Rheumatica: A Retrospective Study of 222 PET/CT	No	irrelavant to the topic
1644	Analysis of risk factors for complications and adverse obstetrical outcomes in women with Takayasu arteritis: a French retrospective study and literature review	No	irrelavant to the topic
1645	Added value of non-criteria antiphospholipid antibodies for antiphospholipid syndrome: lessons learned from year-long routine measurements	No	irrelavant to the topic
1646	Association of serum high mobility group box 1 levels with disease activity and renal involvement in patients with systemic vasculitis	No	irrelavant to the topic
1647	Treatment with Corticosteroid and/or Immunosuppressive Agents before Surgery can Effectively Improve the Surgical Outcome in Patients with Takayasu's Arteritis	No	irrelavant to the topic
1648	Tuberculosis Infection in Chinese Patients with Giant Cell Arteritis	No	irrelavant to the topic
1649	Clinical comparisons of patients with giant cell arteritis with versus without fever at onset	No	irrelavant to the topic
1650	CD28 Signaling Controls Metabolic Fitness of Pathogenic T Cells in Medium and Large Vessel Vasculitis	No	irrelavant to the topic
1651	A randomized comparison between 4, 6 and 8 mL of local anesthetic for ultrasound-guided stellate ganglion block	No	irrelavant to the topic
1652	Study on Serum Pentraxin-3 Levels in Vasculitis with Hypertension	No	irrelavant to the topic
1653	Markers of angiogenesis and macrophage products for predicting disease course and monitoring vascular inflammation in giant cell arteritis	No	irrelavant to the topic
1654	Takayasu arteritis: advanced understanding is leading to new horizons	No	irrelavant to the topic
1655	Cardiovascular risk factors and incident giant cell arteritis: a population-based cohort study	No	irrelavant to the topic
1656	Safety and Efficacy of Immune Checkpoint Inhibitors in Patients With Cancer and Preexisting Autoimmune Disease: A Nationwide, Multicenter Cohort Study	No	irrelavant to the topic
1657	YKL-40 as a new biomarker of disease activity in Takayasu arteritis	No	irrelavant to the topic
1658	Lack of Association between Cytokine Genetic Polymorphisms in Takayasu's Arteritis in Mexican Patients	No	irrelavant to the topic
1659	Investigating the association of giant cell arteritis with varicella zoster virus in temporal artery biopsies or ascending aortic resections	No	irrelavant to the topic
1660	Nonatherosclerotic Abdominal Vasculopathies	No	irrelavant to the topic
1661	Ocular manifestations of giant cell arteritis	No	irrelavant to the topic
1662	Childhood-onset Takayasu arteritis: A 15-year experience from a tertiary referral center	No	irrelavant to the topic
1663	An observational multicentre study on the efficacy and safety of assisted reproductive technologies in women with rheumatic diseases	No	irrelavant to the topic
1664	Vascular involvement in axial spondyloarthropathies	No	irrelavant to the topic
1665	Interleukin-6 expression in inflamed and non-inflamed temporal arteries from patients with giant cell arteritis	No	irrelavant to the topic
1666	Associations between maternal clinical features and fetal outcomes in pregnancies of mothers with connective tissue diseases	No	irrelavant to the topic
1667	Surgical strategy for refractory aortitis	No	irrelavant to the topic
1668	Pregnancy outcomes in women with primary systemic vasculitis: a retrospective study	No	irrelavant to the topic
1669	Drug-coated Balloon for Takayasu Arteritis Associated Renal Artery Stenosis	No	irrelavant to the topic
1670	BAriCitinib Healing Effect in earLy pOlymyalgia Rheumatica	No	irrelavant to the topic
1671	Safety and effectiveness of granulocyte and monocyte adsorptive apheresis in patients with inflammatory bowel disease in special situations: A multicentre cohort study	No	irrelavant to the topic
1672	Takayasu arteritis: A distinct syndrome of large vessel vasculitis: A view point by late Professor Paul Bacon	No	irrelavant to the topic
1673	Isolated Thoracic Aortic Takayasu Arteritis Presenting as Presumed Mobile Aortic Thrombus	No	irrelavant to the topic
1674	Circulating interleukin-6 as a biomarker in a randomized controlled trial of modified-release prednisone vs immediate-release prednisolone, in newly diagnosed patients with giant cell arteritis	No	irrelavant to the topic
1675	Significant association between clinical characteristics and changes in peripheral immuno-phenotype in large vessel vasculitis	No	irrelavant to the topic
1676	Stenosis and Pseudostenosis of the Upper Extremity Arteries in Large-Vessel Vasculitis	No	irrelavant to the topic
1677	Serum leptin, a potential predictor of long-term angiographic progression in Takayasu's arteritis	No	irrelavant to the topic
1678	Safety profile of the adjuvanted recombinant zoster vaccine: pooled analysis of two large randomised phase 3 trials	No	irrelavant to the topic
1679	Contrast-enhanced ultrasonography for monitoring arterial inflammation in takayasu arteritis	No	irrelavant to the topic
1680	Discovery of IL-6 and Development of Anti-IL-6R Antibody	No	irrelavant to the topic
1681	Defibrillator charging before rhythm analysis causes peri-shock pauses exceeding guideline recommended maximum 5 s: A randomized simulation trial	No	irrelavant to the topic
1682	High expression of S100 calgranulin genes in peripheral blood mononuclear cells from patients with Takayasu arteritis	No	irrelavant to the topic
1683	Juvenile temporal arteritis: A clinicopathological multicentric experience	No	irrelavant to the topic
1684	High expression of S100 calgranulins genes in peripheral blood mononuclear cells in patients with Takayasu arteritis	No	irrelavant to the topic
1685	Evaluation of effect of fluoxetine on the clinical prognosis in patients with anterior ischemic optic neuropathy (AION)	No	irrelavant to the topic
1686	Metformin-associated lactic acidosis precipitated by liraglutide use: Adverse effects of aggressive antihyperglycaemic therapy	No	irrelavant to the topic
1687	Levels of Lipoprotein (a) in patients with coronary artery disease with and without inflammatory rheumatic disease: A cross-sectional study	No	irrelavant to the topic
1688	Decreased Expression of Negative Immune Checkpoint VISTA by CD4+ T Cells Facilitates T Helper 1, T Helper 17, and T Follicular Helper Lineage Differentiation in GCA	No	irrelavant to the topic
1689	Increased Arterial Stiffness Adversely Affects Left Ventricular Mechanics in Patients With Pediatric Takayasu Arteritis From a Toronto Cohort	No	irrelavant to the topic
1690	The Platelet-to-Lymphocyte Ratio as an Inflammatory Marker in Rheumatic Diseases	No	irrelavant to the topic
1691	Mortality and causes of death across the systemic connective tissue diseases and the primary systemic vasculitides	No	irrelavant to the topic
1692	Association of interleukin-6 and interleukin-10 expression, gene polymorphisms, and Takayasu arteritis in a Chinese Han population	No	irrelavant to the topic
1693	Adverse Events in Giant Cell Arteritis and Rheumatoid Arthritis Patient Populations: Analyses of Tocilizumab Clinical Trials and Claims Data	No	irrelavant to the topic
1694	Clinical course and prognostic factors of childhood Takayasu's arteritis: over 15-year comprehensive analysis of 101 patients	No	irrelavant to the topic
1695	Pentraxin 3 is better than conventional inflammatory markers for disease activity assessment in takayasu arteritis	No	irrelavant to the topic
1696	Different patterns and specific outcomes of large-vessel involvements in giant cell arteritis	No	irrelavant to the topic
1697	Characteristics of giant cell arteritis patients under and over 75-years-old: A comparative study on 164 patients	No	irrelavant to the topic
1698	Novel Biomarkers for the Precisive Diagnosis and Activity Classification of Takayasu Arteritis	No	irrelavant to the topic
1699	(64)Cu and fluorescein labeled anti-miRNA peptide nucleic acids for the detection of miRNA expression in living cells	No	irrelavant to the topic
1700	Transcranial Doppler Evaluation in Takayasu Arteritis With Oculo-Cerebrovascular Complications	No	irrelavant to the topic
1701	Fluorescein and OCT Angiography Features of Takayasu Disease	No	irrelavant to the topic
1702	Microparticles from Endothelial Cells and Immune Cells in Patients with Takayasu Arteritis	No	irrelavant to the topic
1703	Study on the association of serum pentraxin-3 and lysosomal-associated membrane protein-2 levels with disease activity in Chinese Takayasu's arteritis patients	No	irrelavant to the topic
1704	Vertebral fractures cascade: potential causes and risk factors	No	irrelavant to the topic
1705	Checkpoint inhibitor-induced polymyalgia rheumatica controlled by cobimetinib, a MEK 1/2 inhibitor	No	irrelavant to the topic
1706	The effect of glucocorticoids on Thrombospondin-1, Osteocalcin and the Thrombospondin-1:Osteocalcin ratio in humans	No	irrelavant to the topic
1707	Utility of serological biomarkers for giant cell arteritis in a large cohort of treatment-naïve patients	No	irrelavant to the topic
1708	Aging in Primary Systemic Vasculitis: Implications for Diagnosis, Clinical Manifestations, and Management	No	irrelavant to the topic
1709	Percutaneous angioplasty of renal artery stenosis: Short- and long-term results	No	irrelavant to the topic
1710	Takayasu arteritis and behçet disease	No	irrelavant to the topic
1711	An Immunohistopathologic Study to Profile the Folate Receptor Beta Macrophage and Vascular Immune Microenvironment in Giant Cell Arteritis	No	irrelavant to the topic
1712	The C-reactive protein/albumin ratio and complete blood count parameters as indicators of disease activity in patients with takayasu arteritis	No	irrelavant to the topic
1713	Giant cell arteritis-related aortitis with positive or negative temporal artery biopsy: a French multicentre study	No	irrelavant to the topic
1714	Presentation and Disease Course of Childhood-Onset Versus Adult-Onset Takayasu Arteritis	No	irrelavant to the topic
1715	Risk of relapse after discontinuation of tocilizumab therapy in giant cell arteritis	No	irrelavant to the topic
1716	Temporal small arterial inflammation is common in patients with giant cell arteritis	No	irrelavant to the topic
1717	Clinical presentation, treatment and outcome of Takayasu's arteritis in southern Chinese: a multicenter retrospective study	No	irrelavant to the topic
1718	Association between genetic variants in the human leukocyte antigen-B/MICA and Takayasu arteritis in Chinese Han population	No	irrelavant to the topic
1719	MMP (Matrix Metalloprotease)-9-Producing Monocytes Enable T Cells to Invade the Vessel Wall and Cause Vasculitis	No	irrelavant to the topic
1720	Glucose metabolism controls disease-specific signatures of macrophage effector functions	No	irrelavant to the topic
1721	Pathologic Markers Determining Prognosis in Patients With Treated or Healing Giant Cell Arteritis	No	irrelavant to the topic
1722	Autologous haematopoietic stem cell transplantation (aHSCT) for severe resistant autoimmune and inflammatory diseases - A guide for the generalist	No	irrelavant to the topic
1723	A challenging diagnosis of leg ulcer	No	irrelavant to the topic
1724	Tumor necrosis factor-alpha -308G/A gene polymorphism and novel biomarker profiles in patients with Takayasu arteritis	No	irrelavant to the topic
1725	Cardiovascular toxicities associated with immune checkpoint inhibitors: an observational, retrospective, pharmacovigilance study	No	irrelavant to the topic
1726	Brief Report: Cancer Immunotherapy in Patients With Preexisting Rheumatic Disease: The Mayo Clinic Experience	No	irrelavant to the topic
1727	Comparison of magnetic resonance angiography and (18)F-fluorodeoxyglucose positron emission tomography in large-vessel vasculitis	No	irrelavant to the topic
1728	The presentation and management of hypertension in a large cohort of Takayasu arteritis	No	irrelavant to the topic
1729	Clinical predictors of outcome in buerger’s disease using BVAS and DEI.Tak scoring systems	No	irrelavant to the topic
1730	Cross-phenotype analysis of Immunochip data identifies KDM4C as a relevant locus for the development of systemic vasculitis	No	irrelavant to the topic
1731	Three days of high-dose glucocorticoid treatment attenuates large-vessel 18F-FDG uptake in large-vessel giant cell arteritis but with a limited impact on diagnostic accuracy	No	irrelavant to the topic
1732	Tocilizumab for the Treatment of Familial Mediterranean Fever	No	irrelavant to the topic
1733	Treatment With Leflunomide in Patients With Polymyalgia Rheumatica	No	irrelavant to the topic
1734	Evaluation of the Efficacy and Safety of Sarilumab in Patients With Polymyalgia Rheumatica	No	irrelavant to the topic
1735	Abatacept in earLy Onset Polymyalgia Rheumatica: study ALORS	No	irrelavant to the topic
1736	Characteristics and outcome of intractable vasculitis syndrome in children: Nation-wide survey in Japan	No	irrelavant to the topic
1737	C-reactive protein gene polymorphisms (rs1205) in Asian Indian patients with Takayasu arteritis: Associations and phenotype correlations	No	irrelavant to the topic
1738	Surgical intervention and its role in Takayasu arteritis	No	irrelavant to the topic
1739	IL-6 expression is correlated with increased T-cell proliferation and survival in the arterial wall in giant cell arteritis	No	irrelavant to the topic
1740	mTOR pathway activation in large vessel vasculitis	No	irrelavant to the topic
1741	Endothelial progenitor cells and vascular endothelial growth factor in patients with Takayasu's arteritis	No	irrelavant to the topic
1742	Clinical and multi-omics cross-phenotyping of patients with autoimmune and autoinflammatory diseases: The observational TRANSIMMUNOM protocol	No	irrelavant to the topic
1743	Prescribing for polymyalgia rheumatica	No	irrelavant to the topic
1744	Pro-fibrotic effect of IL-6 via aortic adventitial fibroblasts indicates IL-6 as a treatment target in Takayasu arteritis	No	irrelavant to the topic
1745	Non-invasive method of monitoring retinal vasculitis in patients with birdshot chorioretinopathy using optical coherence tomography	No	irrelavant to the topic
1746	Prognosis and monitoring of giant cell arteritis and associated complications	No	irrelavant to the topic
1747	Sex-specific cardiovascular comorbidities with associations in dermatologic and rheumatic disorders	No	irrelavant to the topic
1748	Biomarkers in vasculitis	No	irrelavant to the topic
1749	mTOR pathway is activated in endothelial cells from patients with Takayasu arteritis and is modulated by serum immunoglobulin G	No	irrelavant to the topic
1750	High secretion of interleukin-6 and increased MINCLE receptor expression upon exposure to mycobacterial cord factor analog trehalose-6, 6-dibehenate (TDB) in patients with Takayasu arteritis	No	irrelavant to the topic
1751	A TNFSF13B functional variant is not involved in systemic sclerosis and giant cell arteritis susceptibility	No	irrelavant to the topic
1752	Study of serial serum myeloid-related protein 8/14 as a sensitive biomarker in Takayasu arteritis: a single centre study	No	irrelavant to the topic
1753	Soluble-HLA-E: A follow up biomarker in Takayasu arteritis, independent of HLA-E genotype	No	irrelavant to the topic
1754	Immuno-monitoring reveals an extended subclinical disease activity in tocilizumab-treated giant cell arteritis	No	irrelavant to the topic
1755	Risk Associated with Cumulative Oral Glucocorticoid Use in Patients with Giant Cell Arteritis in Real-World Databases from the USA and UK	No	irrelavant to the topic
1756	Optical coherence tomographic angiography identifies peripapillary microvascular dilation and focal non-perfusion in giant cell arteritis	No	irrelavant to the topic
1757	Large-vessel vasculitis in human immunodeficiency virus-infected patients	No	irrelavant to the topic
1758	Expression and Function of IL12/23 Related Cytokine Subunits (p35, p40, and p19) in Giant-Cell Arteritis Lesions: Contribution of p40 to Th1- and Th17-Mediated Inflammatory Pathways	No	irrelavant to the topic
1759	Comparison between visual and numerical metrics for the evaluation of patients with Takayasu arteritis with 18F-FDG-PET	No	irrelavant to the topic
1760	Value of anti-plasminogen binding peptide, anticarbonic anhydrase II, immunoglobulin G4, and other serological markers for the differentiation of autoimmune pancreatitis and pancreatic cancer	No	irrelavant to the topic
1761	Longitudinal expression profiling of CD4+ and CD8+ cells in patients with active to quiescent giant cell arteritis	No	irrelavant to the topic
1762	Clinicopathological features and outcomes of pythiosis	No	irrelavant to the topic
1763	Nine Month Isoniazid versus Three Month Isoniazid plus Rifapentine for Treatment of Tuberculosis Infection in Rheumatic Patients: a Randomized Controlled Trial	No	irrelavant to the topic
1764	Circulating immune complexome analysis identified anti-tubulin-α-1c as an inflammation associated autoantibody with promising diagnostic value for Behcet's Disease	No	irrelavant to the topic
1765	Stenting for middle aortic syndrome caused by Takayasu arteritis-immediate and long-term outcomes	No	irrelavant to the topic
1766	Association of Interleukin 6 Receptor Variant With Cardiovascular Disease Effects of Interleukin 6 Receptor Blocking Therapy: A Phenome-Wide Association Study	No	irrelavant to the topic
1767	Identification of Herpes Zoster-Associated Temporal Arteritis Among Cases of Giant Cell Arteritis	No	irrelavant to the topic
1768	Life after ponatinib failure: outcomes of chronic and accelerated phase CML patients who discontinued ponatinib in the salvage setting	No	irrelavant to the topic
1769	The population-level costs of immunosuppression medications for the treatment of glomerulonephritis are increasing over time due to changing patterns of practice	No	irrelavant to the topic
1770	Long-term outcomes of patients with Takayasu arteritis and renal artery involvement: A cohort study	No	irrelavant to the topic
1771	Long-term glucocorticoid treatment in patients with polymyalgia rheumatica, giant cell arteritis, or both diseases: results from a national rheumatology database	No	irrelavant to the topic
1772	Disease characteristics of takayasu’s arteritis among filipino patients seen at rheumatology clinics	No	irrelavant to the topic
1773	FDG Uptake by Prosthetic Arterial Grafts in Large Vessel Vasculitis Is Not Specific for Active Disease	No	irrelavant to the topic
1774	Spectrum of immune-related conditions associated with risk of keratinocyte cancers among elderly adults in the United States	No	irrelavant to the topic
1775	Head and neck giant cell arteritis: an autoimmune disease with many faces	No	irrelavant to the topic
1776	The microvascular niche instructs T cells in large vessel vasculitis via the VEGF-Jagged1-Notch pathway	No	irrelavant to the topic
1777	Single nucleotide polymorphisms of IL12B are associated with Takayasu arteritis in Chinese Han population	No	irrelavant to the topic
1778	Inflammation Is Associated With Platelet Coagulation Function Rather Than Enzymatic Coagulation Function in Patients With Takayasu Arteritis	No	irrelavant to the topic
1779	Newly diagnosed vs. relapsing giant cell arteritis: Baseline data from the GiACTA trial	No	irrelavant to the topic
1780	Erysipelothrix rhusiopathiae bloodstream infection – A 22-year experience at Mayo Clinic, Minnesota	No	irrelavant to the topic
1781	Spectrum of rheumatological disorders in children from a tertiary care hospital in Bhubaneswar, Odisha	No	irrelavant to the topic
1782	Cyclophosphamide could be a better choice than methotrexate as induction treatment for patients with more severe Takayasu's arteritis	No	irrelavant to the topic
1783	Diagnosis, Management, and Outcome of Aortitis at a Single Center	No	irrelavant to the topic
1784	Resveratrol improves treatment outcome and laboratory parameters in patients with Takayasu arteritis: A randomized double-blind and placebo-controlled trial	No	irrelavant to the topic
1785	Curcumin improves treatment outcome of Takayasu arteritis patients by reducing TNF-α: a randomized placebo-controlled double-blind clinical trial	No	irrelavant to the topic
1786	Are the 1990 American College of Rheumatology vasculitis classification criteria still valid?	No	irrelavant to the topic
1787	Pentraxin-3 levels are associated with vasculitis and disease activity in childhood-onset systemic lupus erythematosus	No	irrelavant to the topic
1788	Vascular surgery: the main risk factor for mortality in 146 Takayasu arteritis patients	No	irrelavant to the topic
1789	Decreased immunity to varicella zoster virus in giant cell arteritis	No	irrelavant to the topic
1790	Molecular analysis of vascular smooth muscle cells from patients with giant cell arteritis: Targeting endothelin-1 receptor to control proliferation	No	irrelavant to the topic
1791	Interleukin-6 and soluble interleukin-6 receptor are elevated in large-vessel vasculitis: a cross-sectional and longitudinal study	No	irrelavant to the topic
1792	Serum osteopontin: A biomarker of disease activity and predictor of relapsing course in patients with giant cell arteritis. Potential clinical usefulness in tocilizumab-treated patients	No	irrelavant to the topic
1793	Endothelin-1 promotes vascular smooth muscle cell migration across the artery wall: a mechanism contributing to vascular remodelling and intimal hyperplasia in giant-cell arteritis	No	irrelavant to the topic
1794	Serum Bilirubin Concentrations in Patients With Takayasu Arteritis	No	irrelavant to the topic
1795	Remarkable damage along with poor quality of life in Takayasu arteritis: Cross-sectional results of a long-term followed-up multicentre cohort	No	irrelavant to the topic
1796	Plasma vitamin D levels and inflammation in the aortic wall of patients with coronary artery disease with and without inflammatory rheumatic disease	No	irrelavant to the topic
1797	Exercise in Takayasu Arteritis: Effects on Inflammatory and Angiogenic Factors and Disease-Related Symptoms	No	irrelavant to the topic
1798	Immune response to pneumococcal conjugate vaccine in patients with systemic vasculitis receiving standard of care therapy	No	irrelavant to the topic
1799	The spectrum of amalric triangular choroidal infarction	No	irrelavant to the topic
1800	Comparison of Mycophenolate Mofetil and Cyclophosphamide for Active Takayasu's Arteritis	No	irrelavant to the topic
1801	A Study to Evaluate the Efficacy of Tocilizumab as a Remission-Induction and Glucocorticoid-Sparing Regimen in Subjects With New-Onset Polymyalgia Rheumatica (PMR- SPARE)	No	irrelavant to the topic
1802	A novel susceptibility locus in the IL12B region is associated with the pathophysiology of Takayasu arteritis through IL-12p40 and IL-12p70 production	No	irrelavant to the topic
1803	No detection of varicella-zoster virus in temporal arteries of patients with giant cell arteritis	No	irrelavant to the topic
1804	Investigational drugs in systemic vasculitis	No	irrelavant to the topic
1805	Biologics in myelodysplastic syndrome-related systemic inflammatory and autoimmune diseases: French multicenter retrospective study of 29 patients	No	irrelavant to the topic
1806	Anti-Glomerular Basement Membrane Disease	No	irrelavant to the topic
1807	Frequency, presentation, and outcome of Takayasu arteritis in Western Australia	No	irrelavant to the topic
1808	Venous thrombosis in patients with giant cell arteritis: Features and outcomes in a cohort study	No	irrelavant to the topic
1809	Evaluation of takayasu arteritis with delayed contrast-enhanced MR imaging by a free-breathing 3D IR turbo FLASH	No	irrelavant to the topic
1810	History of autoimmune disease is associated with impaired survival in multiple myeloma and monoclonal gammopathy of undetermined significance: a population-based study	No	irrelavant to the topic
1811	Epidemiology of autoimmune and inflammatory diseases in a French nationwide HIV cohort	No	irrelavant to the topic
1812	Symptomatic lower-limb giant-cell arteritis: Characteristics, management and long-term outcome	No	irrelavant to the topic
1813	Causes and outcomes of markedly elevated C-reactive protein levels	No	irrelavant to the topic
1814	Characteristics of autoantibodies targeting 14-3-3 proteins and their association with clinical features in newly diagnosed giant cell arteritis	No	irrelavant to the topic
1815	Clinical characteristics and outcomes of 61 patients with chronic periaortitis including IgG4-related and non-IgG4-related cases	No	irrelavant to the topic
1816	Young ischemic stroke in Tunisia: a multicentric study	No	irrelavant to the topic
1817	18F-FDG PET reveals unique features of large vessel inflammation in patients with Takayasu’s arteritis	No	irrelavant to the topic
1818	Identification of Novel Biomarkers for Behcet Disease Diagnosis Using Human Proteome Microarray Approach	No	irrelavant to the topic
1819	Efficacy and safety of golimumab 52-week maintenance therapy in Japanese patients with moderate to severely active ulcerative colitis: a phase 3, double-blind, randomized, placebo-controlled study-(PURSUIT-J study)	No	irrelavant to the topic
1820	Long-Term Follow-Up of Endovascular Repair in the Management of Arterial Stenosis Caused by Takayasu's Arteritis	No	irrelavant to the topic
1821	Risk factors for severe cranial ischaemic events in patients with giant cell arteritis	No	irrelavant to the topic
1822	Duration of antiresorptive activity of zoledronate in postmenopausal women with osteopenia: A randomized, controlled multidose trial	No	irrelavant to the topic
1823	Maternal Antihypertensive Medication Use and Congenital Heart Defects: Updated Results from the National Birth Defects Prevention Study	No	irrelavant to the topic
1824	Clinical study of children with Takayasu arteritis: a retrospective study from a single center in China	No	irrelavant to the topic
1825	Risk of Diabetes Mellitus among Patients Diagnosed with Giant Cell Arteritis or Granulomatosis with Polyangiitis: Comparison with the General Population	No	irrelavant to the topic
1826	Long-term follow-up of secondary amyloidosis patients treated with tumor necrosis factor inhibitor therapy	No	irrelavant to the topic
1827	Herpes Zoster as a Risk Factor for Incident Giant Cell Arteritis	No	irrelavant to the topic
1828	Adult primary angiitis of the central nervous system: Isolated small-vessel vasculitis represents distinct disease pattern	No	irrelavant to the topic
1829	Repetitive (18)F-FDG-PET/CT in patients with large-vessel giant-cell arteritis and controlled disease	No	irrelavant to the topic
1830	Interleukin-17F and interleukin-6 gene polymorphisms in Asian Indian patients with Takayasu arteritis	No	irrelavant to the topic
1831	Social media for arthritis-related comparative effectiveness and safety research and the impact of direct-to-consumer advertising	No	irrelavant to the topic
1832	Ectopic expression of CXCL13, BAFF, APRIL and LT-β is associated with artery tertiary lymphoid organs in giant cell arteritis	No	irrelavant to the topic
1833	Control of HIV-1 by an HLA-B*52:01-C*12:02 Protective Haplotype	No	irrelavant to the topic
1834	Analysis of the common genetic component of large-vessel vasculitides through a meta-Immunochip strategy	No	irrelavant to the topic
1835	A cohort study reveals myocarditis to be a rare and life-threatening presentation of large vessel vasculitis	No	irrelavant to the topic
1836	Paediatric rheumatology clinic population in Southeast Asia: Are we different?	No	irrelavant to the topic
1837	An immunohistochemical analysis of folate receptor beta expression and distribution in giant cell arteritis - a pilot study	No	irrelavant to the topic
1838	Endoscopic features and genetic background of inflammatory bowel disease complicated with Takayasu arteritis	No	irrelavant to the topic
1839	The interaction between anti-Ro/SSA and anti-La/SSB autoantibodies and anti-infectious antibodies in a wide spectrum of auto-immune diseases: Another angle of the autoimmune mosaic	No	irrelavant to the topic
1840	Childhood Takayasu arteritis: disease course and response to therapy	No	irrelavant to the topic
1841	Diagnostic value of contrast-enhanced mag-netic resonance angiography in large-vessel vasculitis	No	irrelavant to the topic
1842	Diagnostic value of contrast-enhanced magnetic resonance angiography in large-vessel vasculitis	No	irrelavant to the topic
1843	Lack of association between polymorphisms in interleukin (IL)-12, IL-12R, IL-23, IL-23R genes and Takayasu arteritis in a Chinese population	No	irrelavant to the topic
1844	Secondary Antibody Deficiency in Glucocorticoid Therapy Clearly Differs from Primary Antibody Deficiency	No	irrelavant to the topic
1845	Rapid and sustained response to tocilizumab in patients with polymyalgia rheumatica resistant or intolerant to glucocorticoids: a multicenter open-label study	No	irrelavant to the topic
1846	Chromogranin-A production and fragmentation in patients with Takayasu arteritis	No	irrelavant to the topic
1847	The epidemiology of Takayasu arteritis: a hospital-based study from northwestern part of Turkey	No	irrelavant to the topic
1848	Involvement and prognosis value of CD8(+) T cells in giant cell arteritis	No	irrelavant to the topic
1849	Paradoxical anti-TNF-associated TB worsening: Frequency and factors associated with IRIS	No	irrelavant to the topic
1850	Predictors of Cardiovascular Hospitalization in Giant Cell Arteritis: Effect of Statin Exposure. A French Population-based Study	No	irrelavant to the topic
1851	Large vessel involvement by IgG4-related disease	No	irrelavant to the topic
1852	Selective stent placement versus balloon angioplasty for renovascular hypertension caused by Takayasu arteritis: Two-year results	No	irrelavant to the topic
1853	IL-9-producing Th9 cells may participate in pathogenesis of Takayasu's arteritis	No	irrelavant to the topic
1854	Re-initiation of biologics after the development of tuberculosis under anti-TNF therapy	No	irrelavant to the topic
1855	Safety and Efficacy of tocilizuMAb Versus Placebo in Polymyalgia rHeumatica With glucocORticoid dEpendence SEMAPHORE	No	irrelavant to the topic
1856	Efficacy and Safety Study of Sirukumab in Subjects With Polymyalgia Rheumatica	No	irrelavant to the topic
1857	Outcome assessment in Takayasu arteritis	No	irrelavant to the topic
1858	Developments in Varicella Zoster Virus Vasculopathy	No	irrelavant to the topic
1859	Giant cell arteritis (Horton's disease) in very elderly patients aged 80 years and older: A study of 25 cases	No	irrelavant to the topic
1860	Increased Circulating Th17 Cells, Serum IL-17A, and IL-23 in Takayasu Arteritis	No	irrelavant to the topic
1861	Long-term follow-up of fertility and pregnancy in autoimmune diseases after autologous haematopoietic stem cell transplantation	No	irrelavant to the topic
1862	Incidence and clinical features of paediatric vasculitis in Eastern China: 14-year retrospective study, 1999-2013	No	irrelavant to the topic
1863	Steroid-sparing effect and toxicity of dapsone treatment in giant cell arteritis: A single-center, retrospective study of 70 patients	No	irrelavant to the topic
1864	Novel treatments for rare rheumatologic disorders: Analysis of the impact of 30 years of the US orphan drug act	No	irrelavant to the topic
1865	The efficacy of Mycophenolate mofetil for the treatment of Chinese Takayasu's arteritis	No	irrelavant to the topic
1866	Retrospective comparison of open versus endovascular procedures for takayasu arteritis	No	irrelavant to the topic
1867	Autoantibodies against lamin C, NA14 and CK15 in primary vasculitides or autoimmune diseases with secondary vasculitis	No	irrelavant to the topic
1868	The critical role of IL-6 in the pathogenesis of Takayasu arteritis	No	irrelavant to the topic
1869	Takayasu arteritis in major rheumatology centers in Malaysia	No	irrelavant to the topic
1870	Issues in the Treatment of Neurological Conditions Caused by Reactivation of Varicella Zoster Virus (VZV)	No	irrelavant to the topic
1871	Tocilizumab use in pregnancy: Analysis of a global safety database including data from clinical trials and post-marketing data	No	irrelavant to the topic
1872	Combined carotid endarterectomy and retrograde stenting of the supra-aortic trunk: Does cervical block offer advantages?	No	irrelavant to the topic
1873	Outcome of patients with systemic diseases admitted to the medical intensive care unit of a tertiary referral hospital: A single-centre retrospective study	No	irrelavant to the topic
1874	Takayasu arteritis associated with severe renovascular hypertension	No	irrelavant to the topic
1875	Varicella Zoster Virus Infection in Granulomatous Arteritis of the Aorta	No	irrelavant to the topic
1876	Varicella zoster virus triggers the immunopathology of giant cell arteritis	No	irrelavant to the topic
1877	Childhood sarcoidosis: Louisiana experience	No	irrelavant to the topic
1878	Fewer subsequent relapses and lower levels of IL-17 in Takayasu arteritis developed after the age of 40 years	No	irrelavant to the topic
1879	Kawasaki disease in adults: Observations in France and literature review	No	irrelavant to the topic
1880	Efficacy of Azacitidine in autoimmune and inflammatory disorders associated with myelodysplastic syndromes and chronic myelomonocytic leukemia	No	irrelavant to the topic
1881	Comparison of idiopathic (isolated) aortitis and giant cell arteritis-related aortitis. A French retrospective multicenter study of 117 patients	No	irrelavant to the topic
1882	DNA methylation analysis of the temporal artery microenvironment in giant cell arteritis	No	irrelavant to the topic
1883	Brazilian multicenter study of 71 patients with juvenile‐onset Takayasu's arteritis: clinical and angiographic features	No	irrelavant to the topic
1884	Brazilian multicenter study of 71 patients with juvenile-onset Takayasu's arteritis: clinical and angiographic features	No	irrelavant to the topic
1885	Serum C-reactive protein level but not its gene polymorphism is associated with Takayasu arteritis	No	irrelavant to the topic
1886	Place of azathioprine in the treatment of giant cell arteritis	No	irrelavant to the topic
1887	(18)F-Fluorodeoxyglucose positron emission tomography and serum cytokines and matrix metalloproteinases in the assessment of disease activity in Takayasu's arteritis	No	irrelavant to the topic
1888	Plasma pentraxin-3 levels in patients with Takayasu's arteritis during routine follow-up	No	irrelavant to the topic
1889	Arterial dissection in childhood Takayasu Arteritis: Not as rare as thought	No	irrelavant to the topic
1890	Optic nerve aspergillosis	No	irrelavant to the topic
1891	Prospective Trial of Treat-and-Extend versus Monthly Dosing for Neovascular Age-Related Macular Degeneration: tREX-AMD 1-Year Results	No	irrelavant to the topic
1892	Emerging role of high mobility group box 1 in ANCA-associated vasculitis	No	irrelavant to the topic
1893	Histoplasmosis Complicating Tumor Necrosis Factor-α Blocker Therapy: A Retrospective Analysis of 98 Cases	No	irrelavant to the topic
1894	Serum markers associated with disease activity in giant cell arteritis and polymyalgia rheumatica	No	irrelavant to the topic
1895	Correlation of clinical profile and specific histopathological features of temporal artery biopsies	No	irrelavant to the topic
1896	Predictive value of antinuclear antibodies in autoimmune diseases classified by clinical criteria: Analytical study in a specialized health institute, one year follow-up	No	irrelavant to the topic
1897	High-risk pregnancy and the rheumatologist	No	irrelavant to the topic
1898	Onset and outcome of pregnancy after autologous haematopoietic SCT (AHSCT) for autoimmune diseases: A retrospective study of the EBMT autoimmune diseases working party (ADWP)	No	irrelavant to the topic
1899	Giant cell arteritis in India: Report from a tertiary care center along with total published experience from India	No	irrelavant to the topic
1900	MRI findings in cryptococcal meningitis of the non-HIV population	No	irrelavant to the topic
1901	Adult primary central nervous system vasculitis treatment and course: Analysis of one hundred sixty-three patients	No	irrelavant to the topic
1902	Th1 and Th17 cytokines drive inflammation in Takayasu arteritis	No	irrelavant to the topic
1903	Tolerance and efficacy of off-label anti-interleukin-1 treatments in France: A nationwide survey	No	irrelavant to the topic
1904	The relative risk of aortic aneurysm in patients with giant cell arteritis compared with the general population of the UK	No	irrelavant to the topic
1905	Identification of Susceptibility Loci in IL6, RPS9/LILRB3, and an Intergenic Locus on Chromosome 21q22 in Takayasu Arteritis in a Genome-Wide Association Study	No	irrelavant to the topic
1906	Clinical efficacy of percutaneous transluminal renal artery stenting for the treatment of renovascular hypertension associated with Takayasu arteritis	No	irrelavant to the topic
1907	Pediatric-onset Takayasu's arteritis: clinical features and short-term outcome	No	irrelavant to the topic
1908	Adverse events and infectious burden, microbes and temporal outline from immunosuppressive therapy in antineutrophil cytoplasmic antibody-associated vasculitis with native renal function	No	irrelavant to the topic
1909	Causes of neuropathy in the elderly: A retrospective study with 785 patients	No	irrelavant to the topic
1910	HLA-DQA1, DQB1 and DRB1 alleles associated with Takayasu arteritis in the Chinese Han population	No	irrelavant to the topic
1911	Biologic therapy in ANCA-negative vasculitis	No	irrelavant to the topic
1912	T-786C single nucleotide polymorphism of the endothelial nitric oxide synthase gene as a risk factor for endothelial dysfunction in polymyalgia rheumatica	No	irrelavant to the topic
1913	Effectiveness and safety of medium-dose prednisone in giant cell arteritis: a retrospective cohort study of 103 patients	No	irrelavant to the topic
1914	Impact of revascularization on hypertension in children with Takayasu's arteritis-induced renal artery stenosis: a 21-year review	No	irrelavant to the topic
1915	The results of treatment in renal artery stenosis due to Takayasu disease: comparison between surgery, angioplasty, and stenting. A monocentrique retrospective study	No	irrelavant to the topic
1916	Increased risk of vascular complications in Takayasu's arteritis patients with positive lupus anticoagulant	No	irrelavant to the topic
1917	Immune- and ribosome-related genes were associated with systemic vasculitis	No	irrelavant to the topic
1918	Fungal Orbital Cellulitis: Presenting Features, Management and Outcomes at a Referral Center	No	irrelavant to the topic
1919	Takayasu arteritis in childhood: retrospective experience from a tertiary referral centre in the United Kingdom	No	irrelavant to the topic
1920	Are Inflammation and Related Therapy Associated with All-Cause Dementia in a Primary Care Population?	No	irrelavant to the topic
1921	18F-FDG PET/CT in patients with adult-onset Still's disease	No	irrelavant to the topic
1922	High mobility group box 1 levels in large vessel vasculitis are not associated with disease activity but are influenced by age and statins	No	irrelavant to the topic
1923	Impact of cranial and axillary/subclavian artery involvement by color duplex sonography on response to treatment in giant cell arteritis	No	irrelavant to the topic
1924	Management and Prevention of Herpes Zoster Ocular Disease	No	irrelavant to the topic
1925	Difference in the expression of IL-9 and IL-17 correlates with different histological pattern of vascular wall injury in giant cell arteritis	No	irrelavant to the topic
1926	Analysis of evidence to determine the link between Takayasu's arteritis and Tuberculosis	No	irrelavant to the topic
1927	14-3-3 in Thoracic Aortic Aneurysms: Identification of a Novel Autoantigen in Large Vessel Vasculitis	No	irrelavant to the topic
1928	A large-scale genetic analysis reveals a strong contribution of the HLA class II region to giant cell arteritis susceptibility	No	irrelavant to the topic
1929	P-203: Renal failure and systemic diseases: a study of 28 cases	No	irrelavant to the topic
1930	Factors affecting the tuberculosis risk in patients receiving anti-tumor necrosis factor-α treatment	No	irrelavant to the topic
1931	P4-31: Clinical and etiological profile malignant hypertension in children in pediatric intensive care	No	irrelavant to the topic
1932	Outcome measures for Takayasu's arteritis	No	irrelavant to the topic
1933	Serum cytokine profiles in Takayasu's arteritis: search for biomarkers	No	irrelavant to the topic
1934	Effect of diabetes mellitus on giant cell arteritis	No	irrelavant to the topic
1935	Angioplasty for pediatric renovascular hypertension: a 13-year experience	No	irrelavant to the topic
1936	Association of linear IgA bullous disease with ulcerative colitis: A case of successful treatment with infliximab	No	irrelavant to the topic
1937	Disturbed B cell homeostasis in newly diagnosed giant cell arteritis and polymyalgia rheumatica	No	irrelavant to the topic
1938	10. Mechanistic and imaging substudies in GiACTA	No	irrelavant to the topic
1939	Systemic pentraxin-3 levels reflect vascular enhancement and progression in Takayasu arteritis	No	irrelavant to the topic
1940	Issues in trial design for ANCA-associated and large-vessel vasculitis	No	irrelavant to the topic
1941	Successful treatment of refractory aortitis in antineutrophil cytoplasmic antibody-associated vasculitis using tocilizumab	No	irrelavant to the topic
1942	Takayasu Arteritis in the pediatric population: a contemporary United States-based single center cohort	No	irrelavant to the topic
1943	F-18 FDG PET/CT in the evaluation of Takayasu arteritis: an experience from the tropics	No	irrelavant to the topic
1944	Segmental arterial mediolysis	No	irrelavant to the topic
1945	Optimizing the outcome of vascular intervention for Takayasu arteritis	No	irrelavant to the topic
1946	High-resolution MRI vessel wall imaging: spatial and temporal patterns of reversible cerebral vasoconstriction syndrome and central nervous system vasculitis	No	irrelavant to the topic
1947	Autoimmune aspects of giant cell arteritis	No	irrelavant to the topic
1948	Large vessel vasculitis in elderly patients: early diagnosis and steroid-response evaluation with FDG-PET/CT and contrast-enhanced CT	No	irrelavant to the topic
1949	Reduced ovarian reserve in patients with Takayasu arteritis	No	irrelavant to the topic
1950	Biomarkers in vasculitis	No	irrelavant to the topic
1951	Influence of the IL17A locus in giant cell arteritis susceptibility	No	irrelavant to the topic
1952	Neurotrophins are expressed in giant cell arteritis lesions and may contribute to vascular remodeling	No	irrelavant to the topic
1953	Comparison of outcomes between endovascular treatment and bypass surgery in Takayasu arteritis	No	irrelavant to the topic
1954	Extra- and intracranial cerebral vasculitis in giant cell arteritis: an observational study	No	irrelavant to the topic
1955	Japanese Registry of Neuroendovascular therapy: Extracranial steno-occlusive diseases except for internal carotid artery stenosis	No	irrelavant to the topic
1956	Temporal artery biopsy size does not matter	No	irrelavant to the topic
1957	Bevacizumab plus ipilimumab in patients with metastatic melanoma	No	irrelavant to the topic
1958	Association of ferritin antibodies with Takayasu arteritis	No	irrelavant to the topic
1959	Childhood-onset Takayasu arteritis -- experience from a tertiary care center in South India	No	irrelavant to the topic
1960	Neuropathy in eosinophilic granulomatosis with polyangiitis: a comparison study of 24 cases with or without prior leukotriene antagonist exposure	No	irrelavant to the topic
1961	Consequences of steroid therapy on the adaptive immune system	No	irrelavant to the topic
1962	Diagnostic and classification criteria of Takayasu arteritis	No	irrelavant to the topic
1963	Changes in biomarkers after therapeutic intervention in temporal arteries cultured in Matrigel: a new model for preclinical studies in giant-cell arteritis	No	irrelavant to the topic
1964	Genetic component of giant cell arteritis	No	irrelavant to the topic
1965	Tuberculosis risk in patients treated with non-anti-tumor necrosis Factor-a (TNF-a) targeted biologics and recently licensed TNF-a inhibitors: Data from clinical trials and national registries	No	irrelavant to the topic
1966	Vasculitis in systemic lupus erythematosus	No	irrelavant to the topic
1967	Medical treatment of aortic aneurysms in Marfan syndrome and other heritable conditions	No	irrelavant to the topic
1968	Impaired endothelial function in patients with Takayasu's arteritis	No	irrelavant to the topic
1969	Treatment with angiotensin II receptor blockers is associated with prolonged relapse-free survival, lower relapse rate, and corticosteroid-sparing effect in patients with giant cell arteritis	No	irrelavant to the topic
1970	Progranulin antibodies in autoimmune diseases	No	irrelavant to the topic
1971	B cell homeostasis is disturbed by immunosuppressive therapies in patients with ANCA-associated vasculitides	No	irrelavant to the topic
1972	Association of Takayasu arteritis with HLA-B 67:01 and two amino acids in HLA-B protein	No	irrelavant to the topic
1973	Remarks on the Asia Pacific Meeting of Vasculitis and ANCA Workshop 2012	No	irrelavant to the topic
1974	Giant cell arteritis: a multicenter observational study in Brazil	No	irrelavant to the topic
1975	The interleukin-1 gene cluster polymorphisms are associated with Takayasu's arteritis in Mexican patients	No	irrelavant to the topic
1976	Diagnostic features, treatment, and outcomes of Takayasu arteritis in a US cohort of 126 patients	No	irrelavant to the topic
1977	Identification of multiple genetic susceptibility loci in Takayasu arteritis	No	irrelavant to the topic
1978	Tumour necrosis factor (TNF)-α-308 gene polymorphism in Indian patients with Takayasu's arteritis - a pilot study	No	irrelavant to the topic
1979	Anti-carbonic anhydrase III autoantibodies in vasculitis syndrome	No	irrelavant to the topic
1980	Takayasu arteritis: Criteria for surgical intervention should not be ignored	No	irrelavant to the topic
1981	Long term results of endovascular treatment in renal arterial stenosis from Takayasu arteritis: angioplasty versus stent placement	No	irrelavant to the topic
1982	VZV ischemic optic neuropathy and subclinical temporal artery infection without rash	No	irrelavant to the topic
1983	Discontinuation of therapies in vasculitis	No	irrelavant to the topic
1984	Long-term follow-up of a French cohort of retroperitoneal fibrosis	No	irrelavant to the topic
1985	Hypergammaglobulinemia in the pediatric population as a marker for underlying autoimmune disease: A retrospective cohort study	No	irrelavant to the topic
1986	Recovery of adrenal function after long-term glucocorticoid therapy for giant cell arteritis: a cohort study	No	irrelavant to the topic
1987	Epitope mapping of antibodies against ferritin heavy chain in giant cell arteritis and polymyalgia rheumatica	No	irrelavant to the topic
1988	The use of 18 F-FDG-PET/CT for diagnosis and treatment monitoring of inflammatory and infectious diseases	No	irrelavant to the topic
1989	Thrombosis in vasculitis	No	irrelavant to the topic
1990	Increased IL-17A expression in temporal artery lesions is a predictor of sustained response to glucocorticoid treatment in patients with giant-cell arteritis	No	irrelavant to the topic
1991	Disease activity assessment in childhood vasculitis: Development and preliminary validation of the Paediatric Vasculitis Activity Score (PVAS)	No	irrelavant to the topic
1992	NKG2D stimulated T-cell autoreactivity in giant cell arteritis and polymyalgia rheumatica	No	irrelavant to the topic
1993	Homocysteine levels in takayasu arteritis-A risk factor for arterial ischemic events	No	irrelavant to the topic
1994	Retinal arteriolar occlusions due to cytomegalovirus retinitis in elderly patients without HIV	No	irrelavant to the topic
1995	High prevalence of metabolic syndrome in Takayasu arteritis: increased cardiovascular risk and lower adiponectin serum levels	No	irrelavant to the topic
1996	Outcome of giant cell arteritis of the arm arteries managed with medical treatment alone: cross-sectional follow-up study	No	irrelavant to the topic
1997	Cardiovascular disease due to accelerated atherosclerosis in systemic vasculitides	No	irrelavant to the topic
1998	IL-33 is overexpressed in the inflamed arteries of patients with giant cell arteritis	No	irrelavant to the topic
1999	Etanercept (Enbrel) in the treatment of juvenile idiopathic arthritis	No	irrelavant to the topic
[truncated: 1,373 more rows]
