# Supplementary material for: Biologic therapies for the treatment of large vessel vasculitis: A systematic review and meta-analysis
Source: PLoS One. 2025 Mar 10;20(3):e0314566. doi: 10.1371/journal.pone.0314566 (PMC11893120; doi:10.1371/journal.pone.0314566)
Supplement: S3 File — (XLSX) [file pone.0314566.s029.xlsx]

## Sheet: overall
Study	Design	Disease	Name of data extractor1	Date of data extraction	Name of data extractor2	Date of data extraction	Is the study a RCT or cohort study?	Are the participants clearly diagnosed patients?	Does the intervention meet the specified requirements?	Are the outcomes of interest reported?
Hoffman, G. S. et al. 2007	RCT	GCA	Xiao Cui	2020-12-16	Siyuan Chen	2020-12-20	Yes	Yes	Yes	Yes
Martínez-Taboada, V. M. et al. 2007	RCT	GCA	Xiao Cui	2020-12-16	Siyuan Chen	2020-12-20	Yes	Yes	Yes	Yes
Seror, R. et al. 2013	RCT	GCA	Xiao Cui	2020-12-16	Siyuan Chen	2020-12-21	Yes	Yes	Yes	Yes
Villiger, P. M. et al. 2016	RCT	GCA	Xiao Cui	2020-12-17	Siyuan Chen	2020-12-21	Yes	Yes	Yes	Yes
Langford, C. A. et al. 2017	RCT	GCA	Xiao Cui	2020-12-18	Siyuan Chen	2020-12-21	Yes	Yes	Yes	Yes
Stone, J. H. et al. 2017	RCT	GCA	Xiao Cui	2020-12-18	Siyuan Chen	2020-12-21	Yes	Yes	Yes	Yes
Schmidt, W. A. et al. 2020	RCT	GCA	Xiao Cui	2020-12-18	Siyuan Chen	2020-12-21	Yes	Yes	Yes	Yes
Cid, M. C. et al. 2022	RCT	GCA	Siyuan Chen	2023-05-10	Xiao Cui	2023-06-29	Yes	Yes	Yes	Yes
NCT03600805 2022	RCT	GCA	Siyuan Chen	2023-06-18	Xiao Cui	2023-06-30	Yes	Yes	Yes	Yes
NCT03765788 2023	RCT	GCA	Siyuan Chen	2023-05-12	Xiao Cui	2023-06-30	Yes	Yes	Yes	Yes
Langford, C. A. et al. 2017	RCT	TAK	Xiao Cui	2020-12-14	Siyuan Chen	2020-12-19	Yes	Yes	Yes	Yes
Nakaoka, Y. et al. 2018	RCT	TAK	Xiao Cui	2020-12-14	Siyuan Chen	2020-12-19	Yes	Yes	Yes	Yes
Kong, X. et al. 2018	prospective cohort	TAK	Xiao Cui	2020-12-13	Siyuan Chen	2020-12-19	Yes	Yes	Yes	Yes
Pan, L. et al. 2020	retrospective cohort	TAK	Xiao Cui	2020-12-13	Siyuan Chen	2020-12-20	Yes	Yes	Yes	Yes
Kong, X. et al. 2022	prospective cohort	TAK	Siyuan Chen	2023-05-13	Xiao Cui	2023-07-01	Yes	Yes	Yes	Yes
Liao, H. et al. 2022	retrospective cohort	TAK	Siyuan Chen	2023-05-14	Xiao Cui	2023-07-01	Yes	Yes	Yes	Yes
Wang, J. et al. 2022	prospective cohort	TAK	Siyuan Chen	2023-05-14	Xiao Cui	2023-07-01	Yes	Yes	Yes	Yes
Yoshida, S. et al. 2023	retrospective cohort	TAK	Siyuan Chen	2023-05-14	Xiao Cui	2023-07-02	Yes	Yes	Yes	Yes

## Sheet: GCA_remission rate
Author	Year	Event occurred in the intervention group	Event did not occur in the intervention group	Event occurred in the control group	Event did not occur in the control group	Biologics	Comparison
Seror, R.	2013	20	14	18	18	ADA	Adalimumab vs. Placebo
NCT03600805	2022	9	5	6	8	Sarilumab	Sarilumab (150mg Q2W) vs. Placebo
NCT03600805	2022	15	12	6	8	Sarilumab	Sarilumab (200mg Q2W) vs. Placebo
NCT03765788	2023	22	5	12	13	Mavrilimumab	Mavrilimumab(150mg Q2W) vs. placebo

## Sheet: GCA_relapse rate
Author	Year	Event occurred in the intervention group	Event did not occur in the intervention group	Event occurred in the control group	Event did not occur in the control group	Biologics	Comparison
Hoffman, G. S.	2007	16	12	8	8	IFX	Infliximab vs. Placebo
Martínez-Taboada, V. M.	2007	4	4	7	2	ETA	Etanercept vs. Placebo
Seror, R.	2013	20	7	26	9	ADA	Adalimumab vs. Placebo
Villiger, P. M.	2016	3	17	6	4	TCZ	Tocilizumab vs. Placebo
Langford, C. A.	2017	10	10	14	7	ABA	Abatacept vs. Placebo
Stone, J. H.	2017	44	56	43	7	TCZ	Tocilizumab (Q1W) vs. Placebo
Stone, J. H.	2017	23	26	43	7	TCZ	Tocilizumab (Q2W) vs. Placebo
Schmidt, W. A.	2020	7	31	10	15	SRK	Sirukumab (100mg Q2W) vs. Placebo
Schmidt, W. A.	2020	8	14	10	15	SRK	Sirukumab (50mg Q4W) vs. Placebo
Cid, M. C.	2022	8	34	13	15	Mavrilimumab	Mavrilimumab(150mg Q2W) vs. placebo
NCT03600805	2022	8	6	13	1	Sarilumab	Sarilumab (150mg Q2W) vs. Placebo
NCT03600805	2022	14	13	13	1	Sarilumab	Sarilumab (200mg Q2W) vs. Placebo
NCT03765788	2023	8	19	19	6	SCK	Secukinumab vs. Placebo

## Sheet: GCA_GC taper rate
Author	Year	Event occurred in the intervention group	Event did not occur in the intervention group	Event occurred in the control group	Event did not occur in the control group	Biologics	Comparison
Hoffman, G. S.	2007	17	11	12	4	IFX	Infliximab vs. Placebo
Martínez-Taboada, V. M.	2007	4	4	2	7	ETA	Etanercept vs. Placebo
Villiger, P. M.	2016	16	4	2	8	TCZ	Tocilizumab vs. Placebo
Langford, C. A.	2017	20	0	21	0	ABA	Abatacept vs. Placebo
Cid, M. C.	2022	30	12	9	19	Mavrilimumab	Mavrilimumab(150mg Q2W) vs. placebo
NCT03600805	2022	7	7	5	9	Sarilumab	Sarilumab (150mg Q2W) vs. Placebo
NCT03600805	2022	13	14	5	9	Sarilumab	Sarilumab (200mg Q2W) vs. Placebo
NCT03765788	2023	19	8	9	16	SCK	Secukinumab vs. Placebo

## Sheet: GCA_relapse free survival
Author	Year	HR	HR-ul	HR-lt	Biologics	Comparison
Hoffman, G. S.	2007	0.66	5.49	0.08	IFX	Infliximab vs. Placebo
Seror, R.	2013	2.32	6.67	0.81	ADA	Adalimumab vs. Placebo
Villiger, P. M.	2016	0.000111951	5.30439e+18	2.36277e-27	TCZ	Tocilizumab vs. Placebo
Langford, C. A.	2017	0.44	1.35	0.15	ABA	Abatacept vs. Placebo
Stone, J. H.	2017	0.23	0.46	0.11	TCZ	Tocilizumab (Q1W) vs. Placebo
Stone, J. H.	2017	0.28	0.66	0.12	TCZ	Tocilizumab (Q2W) vs. Placebo
Cid, M. C.	2022	0.38	0.92	0.15	Mavrilimumab	Mavrilimumab(150mg Q2W) vs. Placebo

## Sheet: GCA_accumulated GC
Author	Year	nt	meant	sdt	nc	meanc	sdc	Biologics	Comparison	Unit
Hoffman, G. S.	2007	28	3154.1	968.5	16	3049.56	769.54	IFX	Infliximab vs. Placebo	mg
Martínez-Taboada, V. M.	2007	8	1.5	1	9	3	1.5	ETA	Etanercept vs. Placebo	g
Villiger, P. M.	2016	20	44.8	10.37	10	116.65	53.32	TCZ	Tocilizumab vs. Placebo	mg/kg
Stone, J. H.	2017	100	2058.95	1195.07	50	3657.18	1971.62	TCZ	Tocilizumab (Q1W) vs. Placebo	mg
Stone, J. H.	2017	49	2437.75	2150.92	50	3657.18	1971.62	TCZ	Tocilizumab (Q2W) vs. Placebo	mg
Cid, M. C.	2022	42	2074	708	28	2403	1014	Mavrilimumab	Mavrilimumab(150mg Q2W) vs. placebo	mg
NCT03600805	2022	14	2177.1	1326.7	14	2270.7	1418	Sarilumab	Sarilumab (150mg Q2W) vs. Placebo	mg
NCT03600805	2022	27	1643.1	967.3	14	2270.7	1418	Sarilumab	Sarilumab (200mg Q2W) vs. Placebo	mg
NCT03765788	2023	27	2841.26	1116.19	25	3375.58	1720.98	SCK	Secukinumab vs. Placebo	mg

## Sheet: GCA_changes in CRP
Author	Year	nt	meant	sdt	nc	meanc	sdc	Biologics	Comparison
NCT03600805	2022	12	-3.1	18.3	7	0.3	32.6	Sarilumab	Sarilumab (150mg Q2W) vs. Placebo
NCT03600805	2022	18	-1	4.5	7	0.3	32.6	Sarilumab	Sarilumab (200mg Q2W) vs. Placebo
NCT03765788	2023	23	4.426	9.6836	19	5.216	8.982	SCK	Secukinumab vs. Placebo

## Sheet: GCA_changes in ESR
Author	Year	nt	meant	sdt	nc	meanc	sdc	Biologics	Comparison
NCT03600805	2022	14	-16.4	25.6	10	13.9	16.1	Sarilumab	Sarilumab (150mg Q2W) vs. Placebo
NCT03600805	2022	22	-9.3	11.5	10	13.9	16.1	Sarilumab	Sarilumab (200mg Q2W) vs. Placebo
NCT03765788	2023	23	4.043	16.1934	18	14.667	23.9141	SCK	Secukinumab vs. Placebo

## Sheet: TAK_RCT_relapse rate
Author	Year	Event occurred in the intervention group	Event did not occur in the intervention group	Event occurred in the control group	Event did not occur in the control group	Biologics	Comparison
Langford, C. A.	2017	8	3	10	5	ABA	Abatacept vs. Placebo
Nakaoka, Y.	2018	8	10	11	7	TCZ	Tocilizumab vs. Placebo

## Sheet: TAK-RCT_relapse free survival
Author	Year	HR	HR-ul	HR-ll	Biologics	Comparison
Langford, C. A.	2017	0.37	106.85	0.00128609	ABA	ABA vs. placebo
Nakaoka, Y.	2018	0.41	1.1	0.15	TCZ	TCZ vs. placebo

[truncated: 10 more sheets: TAK_Cor_remission rate, TAK_Cor_relapse rate, TAK+Cor_relapse free survival, TAK_Cor_GC taper rate, TAK_Cor_accumulated GC dose, TAK_Cor_GC taper dose, TAK_Cor_change ITAS2010, TAK_Cor_changeITAS-A, TAK_Cor_changeCRP, TAK_Cor_changeESR]
