# Supplementary material for: Biologic therapies for the treatment of large vessel vasculitis: A systematic review and meta-analysis
Source: PLoS One. 2025 Mar 10;20(3):e0314566. doi: 10.1371/journal.pone.0314566 (PMC11893120; doi:10.1371/journal.pone.0314566)
Supplement: S4 File — (XLSX) [file pone.0314566.s030.xlsx]

## Sheet: ROB 2.0
Study ID	Domain 1. Randomization process										Domain 2. Deviations from intended interventions																		Domain 3. Mising outcome data													Domain 4. Measurement of the outcome
	1.1	1.2	Note for 1.1&1.2	1.3	Note for 1.3	1.0 Algorithm result	1.0 Assessor's Judgement	1.0 General note	1.0 Optional Question	1.0 Note for optional question	2.1	2.2	Note for 2.1&2.2	2.3	Note for 2.3	2.4	Note for 2.4	2.5	Note for 2.5	2.6	Note for 2.6	2.7	Note for 2.7	2.0 Algorithm result	2.0 Assessor's Judgement	2.0 General Notes	2.0 Optional Question	2.0 Note for optional question	3.1	Note for 3.1	3.2	Note for 3.2	3.3	Note for 3.3&3.4	3.4	Note for 3.4 (not use)	3.0 Algorithm result	3.0 Assessor's judgement	3.0 Gerenal notes	3.0 Optional Question	3.0 Note for optional question	4.1	Note for 4.1	4.2	Note for 4.2	4.3	Note for 4.3	4.4	Note for 4.4&4.5
Langford, C. A. et al. 2017	Y	Y	Protocol Page 35	N	Table 1	Low	Low				N	N		NA		NA		NA		Y		NA		Low	Low				Y		NA		NA		NA		Low	Low				N		N		N	Protocol Page 24	NA
Nakaoka, Y. et al. 2018	Y	PY	Patients were randomly assigned (1:1) using a permuted block method._x000D_	N		Low	Low				N	N		NA		NA		NA		Y		NA		Low	Low				Y		NA		NA		NA		Low	Low				N		N		N		NA
Hoffman, G. S. et al. 2007	Y	PY	Patients were randomly assigned in a 2:1 ratio to receive infliximab, 5 mg/kg, or placebo by using adaptive treatment allocation stratified by baseline glucocorticosteroid dosage (40 to 50 mg/d or 51 to 60 mg/d prednisone equivalent).	N		Low	Low				N	N	Patients, investigators, and study personnel were blinded to treatment assignments during the study	NA		NA		NA		Y		NA		Low	Low				Y		NA		NA		NA		Low	Low				N		N		N		NA
Martínez-Taboada, V. M. et al. 2007	PY	PY		N		Low	Low				PN	PN		NA		NA		NA		Y		NA		Low	Low				Y	Table 3	NA		NA		NA		Low	Low				N	A relapse was considered in the presence of symptoms and/or signs of GCA together with elevations in at least one of the acute phase reactants, either ESR and/or CRP.	N		PN		NA
Seror, R. et al. 2013	Y	PY	Randomisation was performed by use of a computer-generated list.	N		Low	Low				N	N	Patients, investigators and study personnel were blinded to treatment assignments during the study.	NA		NA		NA		Y	The analysis was done according to the intention-to-treat principle.	NA		Low	Low				Y	Seventy relapses were observed in 46 patients (20/27 in the adalimumab group and 26/35 in the placebo group).	NA		NA		NA		Low	Low				N		N		N		NA
Villiger, P. M. et al. 2016	Y	Y	Allocation to treatment groups was done using a central computerised randomisation procedure with a permuted block design and a block size of three, and concealed using central randomisation generated by the clinical trials unit.	N		Low	Low				N	N	Protocol Page 9: Patients, investigators, and study personnel are blinded_x000D_ to treatment assignments during the study; the site oncology nurse, who prepares study medication, is not blinded to this information but has no direct patient contact.	NA		NA		NA		Y	All analyses were intention to treat.	NA		Low	Low				Y	Table 2	NA		NA		NA		Low	Low				N	Relapse was defi ned as a re-increase of erythrocyte sedimentation rate from less than 20 mm in the fi rst hour to 40 mm or greater, and of C-reactive protein from normal to 10 mg/L or greater, as well as at least one of the following symptoms of giant cell arteritis: new or recurrent headache or pain or tenderness of the scalp or the temporal artery; new or recurrent claudication of the tongue o…	N		N		NA
Langford, C. A. et al. 2017	Y	Y	Protocol Page 35; Randomization was computer-generated by the DMCC in a 1:1 allocation that was balanced by clinical site, utilizing randomly permuted blocks.	N	Table 1	Low	Low				N	N	Patients and all study investigators were blinded with regard to the randomized treatment assignment.	NA		NA		NA		Y		NA		Low	Low				Y	Figure 2, Table 3	NA		NA		NA		Low	Low				N		N		N	Protocol Page 24	NA
Stone, J. H. et al. 2017	PY	PY	randomized through an interactive voice response system (IVRS); _x000D_ the randomization will be stratified by baseline prednisone dose	N		Low	Low				N	N	To prevent unblinding that could occur because of normalization of the CRP concentration after interleukin-6–receptor blockade with tocilizumab, all the trial personnel were unaware of the patients’ CRP levels.	NA		NA		NA		Y	Table 2. Efficacy at Week 52 in the Intention-to-Treat Population.	NA		Low	Low				Y	Table 2. Efficacy at Week 52 in the Intention-to-Treat Population.	NA		NA		NA		Low	Low				N	Flare of the disease, which was determined by the efficacy assessor, was defined as the recurrence of signs or symptoms of giant-cell arteritis or as an elevation of the ESR to 30 mm or more per hour that was attributable to giant-cell arteritis. The definition of disease flare included the necessity for an increase in the prednisone dose.	N		N		NA
Schmidt, W. A. et al. 2020	Y	Y	Randomisation was performed centrally via an Interactive Response Technology System according to a computer-generated schedule (generated prior to study commencement), stratified by baseline prednisone dose (\30 mg/day; C 30 mg/day).	N		Low	Low				N	N	To maintain blinding, patients in the sirukumab 50 mg q4w arm received placebo injections q2w (alternating between sirukumab and placebo), both administered subcutaneously in visually matched syringes using prefilled SmartJectÒ autoinjectors.	NA		NA		NA		Y	The intent-to-treat (ITT) population included all randomised patients who received ≥ 1 dose of sirukumab/placebo, analysed according to treatment allocated at randomisation.	NA		Low	Low				Y	Table 4 and article Page 8	NA		NA		NA		Low	Low				N	Sustained remission was defined as achievement of all the following: remission (absence of clinical signs and symptoms of GCA and normalisation of ESR [\30 mm/h] and CRP [\1 mg/dl]) by week 12; absence of disease flare (recurrence of symptoms attributable to active GCA with or without elevations in ESR/CRP) following remission at week 12 through week 52; completion of assigned prednisone taper pr…	N		PN		NA
Cid, M. C. et al. 2022	Y	Y	randomisation was completed using interactive response technology(Interactive Web Response System). Allocation to treatment groups was done using a central computerized randomisation procedure with a permuted block design and a block size of 5.	NI	statistical analyses were not performed about the baseline differences	Low	Low				N	N	patients, investigators, and study personnel were masked to treatment assignments during the study.	NA		NA		NA		Y	The efficacy end point analysis was performed in the modified intention-to-treat population, which included all randomised patients who had received at least one dose of study treatment and had at least one assessment in the double-blind treatment period.	NA		Low	Low				Y	Both groups had 2 patients withdrew. There are 70 patients in total, the availability is about 95% for time to relapse which is a continuous outcome.	NA		NA		NA		Low	Low				N		N		N	Investigators and study personnel were masked to treatment assignments during the study.	NA
NCT03765788 2023	Y	Y	permatued randomization blocks were applied_x000D__x000D_This numberassigned the patient to one of the treatment arms (1:1ratio) while treatment assignment was unbiased andconcealed from patients and study site staff.	N	baseline characteristics on the website	Low	Low				N	N	Randomization data is strictly confidential until the timeof un-blinding (database lock). It will not be accessibleby anyone involved in the study.	NA		NA		NA		Y	The full analysis set comprises all patients to whomstudy treatment has been assigned by randomization andwho received at least one dose of randomized studytreatment (secukinumab or placebo	NA		Low	Low				Y	Data were available for neraly all patients	NA		NA		NA		Low	Low				N	Remission was defined as the absence of flare. Sustained remission was defined as the absence of flare until Week 28 and in adherence to the protocol prednisolone taper regimen.	N		Y	A separatesponsor clinical team will be un-blinded for 3 interimanalyses (IA): IA1 (when 50% patients havecompleted W28), IA2 (when 50% of patients have completedW52), and IA3 (when 100% of patients have completedW28).	N	A separate sponsor clinical team will be un-blinded for 3 interimanalyses (IA): IA1 (when 50% patients havecompleted W28), IA2 (when 50% of patients have completedW52), and IA3 (when 100% of patients have completedW28).
NCT03600805 2023	Y	Y	The treatment kit number lists are generated centrally by Sanofi. The IMPs are packaged in accordance with these lists. Patients will be randomized to one of the treatment groups via an IRT. Both the randomization and treatment kit lists will be loaded into the IRT. A patient will be considered randomized when the first treatment number has been provided by the IRT.	N		Low	Low				N	N	Based on the double blind study design, the Investigators and patients will be blinded to the allocation of the sarilumab 200 mg group, sarilumab 150 mg group and sarilumab matching placebo groups.	NA		NA		NA		Y		NA		Low	Low				PY		NA		NA		NA		Low	Low				N		N		N	A dual assessor approach will be required during this study in order to maintain the blind during the double-blind treatment period with sarilumab, placebo, and prednisone. The	NA
[truncated: 23 more columns]
